# Supplementary material for: Changes and Relationships of Climatic and Hydrological Droughts in the Jialing River Basin, China
Source: PLoS One. 2015 Nov 6;10(11):e0141648. doi: 10.1371/journal.pone.0141648 (PMC4636145; doi:10.1371/journal.pone.0141648)
Supplement: S1 Dataset — (XLSX) [file pone.0141648.s001.xlsx]

## Sheet: Wudu
Date	Precipitation(mm)	Temperature(℃)
1961-01-01	3.6	2.5
1961-02-01	9.7	4.5
1961-03-01	21.2	9.9
1961-04-01	54	16.1
1961-05-01	21.5	20.1
1961-06-01	96.1	22.6
1961-07-01	92.4	25.2
1961-08-01	86.5	24.6
1961-09-01	43.9	19.8
1961-10-01	48.1	14.7
1961-11-01	26.6	10.1
1961-12-01	2.1	4.1
1962-01-01	5.6	2.3
1962-02-01	0.2	7.7
1962-03-01	0.1	10.8
1962-04-01	9.4	15.4
1962-05-01	37.2	20
1962-06-01	65	22.9
1962-07-01	134	22.7
1962-08-01	91.5	23.5
1962-09-01	50.4	19.2
1962-10-01	40.6	14.8
1962-11-01	6.6	8.3
1962-12-01	3	4
1963-01-01	0	1.5
1963-02-01	0	6
1963-03-01	3.5	11.8
1963-04-01	43.7	15.6
1963-05-01	56.3	20.7
1963-06-01	40.2	23.1
1963-07-01	91.7	24.3
1963-08-01	158.3	24.8
1963-09-01	40.7	19.4
1963-10-01	35.4	15.1
1963-11-01	40.7	9.7
1963-12-01	0.4	4.2
1964-01-01	0.1	2.9
1964-02-01	1.6	2.6
1964-03-01	10.5	12
1964-04-01	60.2	18.1
1964-05-01	46.4	19.5
1964-06-01	61.1	22.1
1964-07-01	151	23.7
1964-08-01	49.3	23.4
1964-09-01	123.7	18.9
1964-10-01	48.6	15.7
1964-11-01	7.7	8.9
1964-12-01	5.3	3.7
1965-01-01	0	4.5
1965-02-01	0.9	6.8
1965-03-01	17	10.2
1965-04-01	23.1	16.4
1965-05-01	26.7	20.2
1965-06-01	54.5	22.8
1965-07-01	155	24
1965-08-01	77.2	23.1
1965-09-01	29.7	19.7
1965-10-01	67.4	15.9
1965-11-01	5.5	9.9
1965-12-01	0.3	2.8
1966-01-01	2.8	3.6
1966-02-01	7.7	7.4
1966-03-01	6.7	12.6
1966-04-01	29.7	16.3
1966-05-01	32.3	20
1966-06-01	18.2	24.8
1966-07-01	89.6	24.4
1966-08-01	70.4	23.9
1966-09-01	83.7	17.8
1966-10-01	34	14.5
1966-11-01	4.2	8.3
1966-12-01	2.2	4.2
1967-01-01	0.2	2.2
1967-02-01	5.8	3.9
1967-03-01	21.5	9.6
1967-04-01	38	14.3
1967-05-01	99.2	19.2
1967-06-01	63	22.6
1967-07-01	63.2	25.2
1967-08-01	76.5	25.8
1967-09-01	116	18.6
1967-10-01	33.6	13.8
1967-11-01	7.6	7.8
1967-12-01	0	4.5
1968-01-01	5.1	2.3
1968-02-01	0	6.2
1968-03-01	0	10.7
1968-04-01	0	16
1968-05-01	0	20
1968-06-01	58.9	15.1
1968-07-01	103.3	24.5
1968-08-01	116.5	22.1
1968-09-01	82.2	18.6
1968-10-01	24.7	14.4
1968-11-01	10.1	10.8
1968-12-01	0	6.6
1969-01-01	8.3	2.4
1969-02-01	0.1	3.7
1969-03-01	9.9	11.5
1969-04-01	47.7	16.3
1969-05-01	60.7	22
1969-06-01	34.5	22.7
1969-07-01	107.4	25.7
1969-08-01	65.2	25.5
1969-09-01	64.3	20.3
1969-10-01	44.3	16.7
1969-11-01	3.3	7.4
1969-12-01	0	3.7
1970-01-01	2.4	2.4
1970-02-01	1.6	6.6
1970-03-01	27.6	7.1
1970-04-01	63.5	14.2
1970-05-01	60.3	20
1970-06-01	37.7	21.6
1970-07-01	65	26.1
1970-08-01	35.1	25.5
1970-09-01	53.6	20.5
1970-10-01	20.5	14.9
1970-11-01	3.4	9.6
1970-12-01	1.5	4.9
1971-01-01	5.6	2.3
1971-02-01	2.1	5.4
1971-03-01	4.4	12.2
1971-04-01	26.8	16.2
1971-05-01	39.2	20.4
1971-06-01	71.3	22.2
1971-07-01	65.5	26.6
1971-08-01	43.3	25.2
1971-09-01	49.2	18.7
1971-10-01	38.5	13.9
1971-11-01	11.8	8.9
1971-12-01	0	4.9
1972-01-01	2.1	4.5
1972-02-01	3.5	3.3
1972-03-01	15.8	12.3
1972-04-01	23.2	15.3
1972-05-01	71.3	20.3
1972-06-01	59.6	23.5
1972-07-01	85.6	23.8
1972-08-01	84.6	25.7
1972-09-01	42.1	19.1
1972-10-01	20.8	14.7
1972-11-01	7.8	9.9
1972-12-01	0	4.3
1973-01-01	4.2	3.3
1973-02-01	0.1	8
1973-03-01	9.5	12
1973-04-01	86.9	16.6
1973-05-01	67.5	18.5
1973-06-01	137.3	21
1973-07-01	27.2	25
1973-08-01	57.7	25.5
1973-09-01	63.3	19.8
1973-10-01	31.6	14
1973-11-01	1.9	10.1
1973-12-01	0	5
1974-01-01	0.1	3.1
1974-02-01	0.3	4.1
1974-03-01	8.2	9.1
1974-04-01	22.2	17.5
1974-05-01	66.9	20.3
1974-06-01	60.7	23
1974-07-01	39.2	25.1
1974-08-01	46.1	24.1
1974-09-01	102.6	19
1974-10-01	30.6	14.6
1974-11-01	14.3	10.6
1974-12-01	0.2	2.8
1975-01-01	1.6	3.9
1975-02-01	2.1	6.8
1975-03-01	16.6	12.1
1975-04-01	44.1	15.5
1975-05-01	45.7	18.1
1975-06-01	41.2	22.5
1975-07-01	89	25.1
1975-08-01	57	26.1
1975-09-01	152.8	19.5
1975-10-01	63.2	14.7
1975-11-01	17.2	7.6
1975-12-01	2.3	1.4
1976-01-01	0	3.2
1976-02-01	5.1	6.8
1976-03-01	22	8.2
1976-04-01	26.5	14.5
1976-05-01	29.8	19.7
1976-06-01	83.3	21.9
1976-07-01	38.9	23.7
1976-08-01	143.6	21.1
1976-09-01	31.3	19.2
1976-10-01	23.1	15.1
1976-11-01	4.8	6.6
1976-12-01	0.6	3.6
1977-01-01	2.9	0.6
1977-02-01	0.1	4.6
1977-03-01	23	10.9
1977-04-01	60.9	15.8
1977-05-01	83.2	17.8
1977-06-01	55.6	22.5
1977-07-01	100.7	25.2
1977-08-01	25.6	24.5
1977-09-01	44	21.5
1977-10-01	42.7	16.4
1977-11-01	8.4	9.1
1977-12-01	1.1	5.6
1978-01-01	0	2.8
1978-02-01	4.9	5.5
1978-03-01	26.6	10.3
1978-04-01	18	17.1
1978-05-01	79.6	20.7
1978-06-01	90.5	23
1978-07-01	156	24.7
1978-08-01	71	24.3
1978-09-01	97.1	18.8
1978-10-01	42	15.2
1978-11-01	10	9.9
1978-12-01	0	5.2
1979-01-01	0.7	3.5
1979-02-01	4.9	8.7
1979-03-01	10.1	10
1979-04-01	27.6	15.9
1979-05-01	23.8	18.7
1979-06-01	27.2	24
1979-07-01	145.9	23.2
1979-08-01	78	23.8
1979-09-01	62.6	19.3
1979-10-01	41.6	15.7
1979-11-01	6.8	8.2
1979-12-01	1.3	6.1
1980-01-01	0.7	2.8
1980-02-01	3.4	4.2
1980-03-01	24.4	9.5
1980-04-01	35.4	16.2
1980-05-01	74.8	19.4
1980-06-01	133.1	21.4
1980-07-01	126.5	23.4
1980-08-01	83.5	23.9
1980-09-01	55.5	19.3
1980-10-01	33.4	16
1980-11-01	2.3	12
1980-12-01	0	5
1981-01-01	0	3.1
1981-02-01	0	6.6
1981-03-01	9	12.1
1981-04-01	26.8	15.8
1981-05-01	48.8	20.2
1981-06-01	84.4	22.5
1981-07-01	84.5	24.9
1981-08-01	109.7	23.6
1981-09-01	94	18.2
1981-10-01	24.3	12.7
1981-11-01	10	9.4
1981-12-01	3.4	3.1
1982-01-01	2.6	4.9
1982-02-01	4.1	4.8
1982-03-01	14.7	9.9
1982-04-01	49.8	13.3
1982-05-01	36.9	19.8
1982-06-01	29.5	22.6
1982-07-01	92.5	24.3
1982-08-01	107.4	23
1982-09-01	125.5	18.1
1982-10-01	28.9	16.3
1982-11-01	2.9	9.3
1982-12-01	0.4	2.6
1983-01-01	2.7	1.8
1983-02-01	4.2	5.7
1983-03-01	13.7	8.9
1983-04-01	41.7	14.6
1983-05-01	79.4	19.6
1983-06-01	43	22.4
1983-07-01	67.4	24
1983-08-01	67.8	24
1983-09-01	88.1	19.7
1983-10-01	68.3	14.4
1983-11-01	1.4	10.9
1983-12-01	0.9	4.6
1984-01-01	5	1.1
1984-02-01	0	3.7
1984-03-01	3.6	10.3
1984-04-01	20.9	16.2
1984-05-01	60.2	18.9
1984-06-01	103.9	22.4
1984-07-01	167.5	22.9
1984-08-01	191.6	23.2
1984-09-01	105.6	18.8
1984-10-01	24.7	13.8
1984-11-01	3.2	9.9
1984-12-01	3.1	2
1985-01-01	7.6	2.9
1985-02-01	1.7	6.5
1985-03-01	3.7	8
1985-04-01	26.1	16.5
1985-05-01	66.4	20.8
1985-06-01	67.6	21.5
1985-07-01	92.6	24.8
1985-08-01	123.1	24.3
1985-09-01	78.2	17.7
1985-10-01	16.6	15.6
1985-11-01	13.6	8.7
1985-12-01	0.2	3.9
1986-01-01	0	3.6
1986-02-01	0.8	5.9
1986-03-01	14.1	9.7
1986-04-01	31.8	13.9
1986-05-01	53.8	20.7
1986-06-01	39.2	22.8
1986-07-01	60.9	24.2
1986-08-01	81.6	24.2
1986-09-01	73.6	19.4
1986-10-01	16.5	15.4
1986-11-01	4	8.7
1986-12-01	0	6
1987-01-01	0	5.4
1987-02-01	0.9	8.9
1987-03-01	2.9	11.5
1987-04-01	41.4	16.2
1987-05-01	97.4	18.7
1987-06-01	105.3	21.9
1987-07-01	52.4	24.1
1987-08-01	59.8	24.6
1987-09-01	25.8	20.6
1987-10-01	10.3	16
1987-11-01	5.8	9.8
1987-12-01	0.1	4.1
1988-01-01	0	4.6
1988-02-01	14	4.1
1988-03-01	28.2	6.8
1988-04-01	8	15.9
1988-05-01	51.8	20.5
1988-06-01	113.3	23.6
1988-07-01	151	24.7
1988-08-01	111.3	23.1
1988-09-01	77.8	18.5
1988-10-01	52.1	13.9
1988-11-01	3.2	9.8
1988-12-01	0.1	5
1989-01-01	2.1	3.5
1989-02-01	1.7	3.9
1989-03-01	16.9	9.2
1989-04-01	39.2	14.2
1989-05-01	59.5	19.1
1989-06-01	111.5	21.8
1989-07-01	75.9	24.1
1989-08-01	88.3	23.3
1989-09-01	50.5	20
1989-10-01	10.5	16.5
1989-11-01	10.6	9.1
1989-12-01	3.5	6.2
1990-01-01	0	4.3
1990-02-01	3.3	5.2
1990-03-01	11.1	12.1
1990-04-01	39.8	14.8
1990-05-01	61.1	19
1990-06-01	105.3	22.7
1990-07-01	106.3	24.5
1990-08-01	77.4	23.6
1990-09-01	169.3	19.5
1990-10-01	29.8	14.9
1990-11-01	5.9	11.6
1990-12-01	0	5.4
1991-01-01	6.7	3.9
1991-02-01	1	6.5
1991-03-01	11.6	11.2
1991-04-01	37.7	14.7
1991-05-01	96.3	18.6
1991-06-01	40.5	23.9
1991-07-01	22.7	26.4
1991-08-01	45	24.8
1991-09-01	99.8	19.9
1991-10-01	32.8	14.1
1991-11-01	8.4	9.1
1991-12-01	1	4.5
1992-01-01	0	3.6
1992-02-01	3.7	6
1992-03-01	11.2	9.1
1992-04-01	30.7	17.1
1992-05-01	65.4	19.3
1992-06-01	86.3	21.7
1992-07-01	161.7	22.9
1992-08-01	119.5	23.7
1992-09-01	61.3	19.3
1992-10-01	45.4	13.2
1992-11-01	0.4	8.9
1992-12-01	0	4.5
1993-01-01	0.6	2.1
1993-02-01	6.6	7.5
1993-03-01	10.7	10.4
1993-04-01	26.9	16.6
1993-05-01	105.5	17.9
1993-06-01	91.4	22.2
1993-07-01	184.4	23.5
1993-08-01	88.6	22.2
1993-09-01	61.5	19.9
1993-10-01	49.3	13.5
1993-11-01	0.3	10.2
1993-12-01	0.3	4
1994-01-01	2.8	3.3
1994-02-01	1.3	6.3
1994-03-01	12.2	9.5
1994-04-01	53.4	16.3
1994-05-01	23.2	21.6
1994-06-01	101.7	22
1994-07-01	41.9	25.8
1994-08-01	59.2	26.3
1994-09-01	61.9	18.7
1994-10-01	37	13.1
1994-11-01	7.7	12.8
1994-12-01	0	5.8
1995-01-01	0.2	3
1995-02-01	4.6	5.4
1995-03-01	8.2	10
1995-04-01	18	14.7
1995-05-01	34.2	21.2
1995-06-01	90.5	23.7
1995-07-01	47.3	24.9
1995-08-01	122.2	23.9
1995-09-01	69.3	20.6
1995-10-01	40.5	15.8
1995-11-01	1.5	10.3
1995-12-01	0.4	4.7
1996-01-01	0.7	2.9
1996-02-01	3.2	5.2
1996-03-01	18.7	9.5
1996-04-01	12.2	13.9
1996-05-01	64	19.4
1996-06-01	49.1	23.5
1996-07-01	67.6	26.3
1996-08-01	37.4	26.3
1996-09-01	59.7	20.3
1996-10-01	23.6	16
1996-11-01	3.7	9.6
1996-12-01	0	4.2
1997-01-01	4.5	4.6
1997-02-01	1.4	6.5
1997-03-01	10.8	12
1997-04-01	48.5	15.4
1997-05-01	46.8	21.1
1997-06-01	21.3	23.4
1997-07-01	28.7	27.1
1997-08-01	15.8	26.5
1997-09-01	71.4	20.3
1997-10-01	19.3	14.9
1997-11-01	2	9.6
1997-12-01	0	4.8
1998-01-01	0.7	3.3
1998-02-01	3.6	7.7
1998-03-01	19.6	9.7
1998-04-01	23.6	20.3
1998-05-01	63.1	19.7
1998-06-01	35	25
1998-07-01	104.7	25.7
1998-08-01	154.6	23.7
1998-09-01	37.6	21.9
1998-10-01	27.8	16.3
1998-11-01	6.2	11.9
1998-12-01	3.3	6
1999-01-01	2.4	4.5
1999-02-01	0.2	8
1999-03-01	10.4	10.7
1999-04-01	49.8	17.1
1999-05-01	36.1	19.8
1999-06-01	42.7	22.4
1999-07-01	90.8	24.5
1999-08-01	33	25.2
1999-09-01	68.5	21.9
1999-10-01	55.7	15.1
1999-11-01	7.4	10.3
1999-12-01	0.2	4.5
2000-01-01	0.9	3.8
2000-02-01	1.6	5.4
2000-03-01	14.3	11.6
2000-04-01	19.4	16.8
2000-05-01	70	21.7
2000-06-01	76.4	22.6
2000-07-01	25.3	27.5
2000-08-01	107.5	23.8
2000-09-01	83.8	19.4
2000-10-01	47.5	14.8
2000-11-01	2.7	8.3
2000-12-01	0.6	5.3
2001-01-01	1.4	4.4
2001-02-01	2	7.8
2001-03-01	4.5	12.7
2001-04-01	34.9	15
2001-05-01	53.6	20.1
2001-06-01	54.5	23.9
2001-07-01	39	26.9
2001-08-01	65.4	24.9
2001-09-01	106.5	19.6
2001-10-01	12.1	16.8
2001-11-01	3.2	11.3
2001-12-01	0	4.3
2002-01-01	0.8	4.3
2002-02-01	1.1	8.7
2002-03-01	18.9	12.6
2002-04-01	25.1	16.3
2002-05-01	123	18.3
2002-06-01	44.2	25
2002-07-01	60.8	26.8
2002-08-01	53.6	24.5
2002-09-01	21	21.3
2002-10-01	51.4	16.5
2002-11-01	15.8	10.4
2002-12-01	0	4.5
2003-01-01	1.8	4.6
2003-02-01	6.3	8.5
2003-03-01	9.1	11.6
2003-04-01	40.3	16
2003-05-01	68.4	20.8
2003-06-01	51.6	23.5
2003-07-01	68.9	25.4
2003-08-01	132.3	22.9
2003-09-01	96.2	20.2
2003-10-01	29.8	14.7
2003-11-01	13.6	10.1
2003-12-01	1.5	5.1
2004-01-01	1.8	3.6
2004-02-01	4.1	7.7
2004-03-01	18.4	11.9
2004-04-01	19.6	18.4
2004-05-01	51.9	19.9
2004-06-01	53.4	22.4
2004-07-01	65.6	25.2
2004-08-01	73.5	25.2
2004-09-01	73.1	19.9
2004-10-01	44.9	14.2
2004-11-01	4.9	9.9
2004-12-01	0.6	5.8
2005-01-01	6.2	3.4
2005-02-01	2.1	5.9
2005-03-01	10.3	10.9
2005-04-01	36.6	17.4
2005-05-01	47.9	21.4
2005-06-01	58.5	24.7
2005-07-01	76.8	25.3
2005-08-01	44.2	23.4
2005-09-01	94.9	21.4
2005-10-01	27.9	14.6
2005-11-01	4.7	10.5
2005-12-01	0	3.4
2006-01-01	0	4.5
2006-02-01	2.2	7
2006-03-01	4.6	11.7
2006-04-01	47.6	17
2006-05-01	33.8	21.3
2006-06-01	32.2	25
2006-07-01	58.4	28.4
2006-08-01	85.5	26.8
2006-09-01	60.4	19.8
2006-10-01	49.8	17.2
2006-11-01	3.1	11.6
2006-12-01	0.9	5
2007-01-01	0.2	3.8
2007-02-01	4.9	9.8
2007-03-01	25.6	11.3
2007-04-01	40.2	16.1
2007-05-01	53.1	23.1
2007-06-01	67.4	23.2
2007-07-01	118.3	24.2
2007-08-01	57.8	25.3
2007-09-01	52.2	19.6
2007-10-01	33.9	14
2007-11-01	2.2	10.9
2007-12-01	0.9	6.1
2008-01-01	3.2	1.3
2008-02-01	2.3	3.9
2008-03-01	22.1	13.1
2008-04-01	24.6	16.4
2008-05-01	30.4	22.4
2008-06-01	162.1	23.4
2008-07-01	51.6	25.5
2008-08-01	50.8	24.4
2008-09-01	67	21.2
2008-10-01	43.5	16.6
2008-11-01	30.6	9.3
2008-12-01	1.2	4.4
2009-01-01	0.1	3.8
2009-02-01	3	8.8
2009-03-01	27.4	11.5
2009-04-01	18.9	17
2009-05-01	64.1	19.3
2009-06-01	50.6	25.3
2009-07-01	90.6	25.4
2009-08-01	107.6	23.5
2009-09-01	73	21
2009-10-01	58.4	16
2009-11-01	14.3	8.3
2009-12-01	0	4.8
2010-01-01	0	5.7
2010-02-01	0.1	8.1
2010-03-01	8.7	11.5
2010-04-01	20.7	14.9
2010-05-01	64.2	20.3
2010-06-01	28	22.5
2010-07-01	38.3	26.1
2010-08-01	68.9	24.7
2010-09-01	67.4	21.3
2010-10-01	41.2	15.3
2010-11-01	0.7	10.1
2010-12-01	0.1	3.9

## Sheet: Songpan
Date	Precipitation(mm)	Temperature(℃)
1961-01-01	14.8	-4.3
1961-02-01	11.7	-2.8
1961-03-01	39.6	1.8
1961-04-01	69.7	5.8
1961-05-01	101.3	9.2
1961-06-01	124.3	13.3
1961-07-01	86.7	15.1
1961-08-01	84.1	15.3
1961-09-01	83.7	10.7
1961-10-01	109.9	8.7
1961-11-01	12.9	0.9
1961-12-01	3.5	-4.3
1962-01-01	7.3	-5.8
1962-02-01	7.8	-0.9
1962-03-01	35	0.1
1962-04-01	54	6.3
1962-05-01	104	8.8
1962-06-01	123.4	11.4
1962-07-01	125.5	15.4
1962-08-01	77.6	13.3
1962-09-01	45.8	11.2
1962-10-01	101.6	6.8
1962-11-01	16.2	0.8
1962-12-01	21	-3.9
1963-01-01	2.1	-6.6
1963-02-01	4.7	-2.6
1963-03-01	8.3	2.7
1963-04-01	72.3	7.7
1963-05-01	133.2	11.6
1963-06-01	77.3	11.2
1963-07-01	106.3	14.5
1963-08-01	121.6	14.2
1963-09-01	149.8	12.7
1963-10-01	65.1	5.5
1963-11-01	15.1	0
1963-12-01	0.5	-4.2
1964-01-01	7.9	-5.3
1964-02-01	7.4	-2.7
1964-03-01	30.2	2.9
1964-04-01	38.4	8.5
1964-05-01	64.9	11.3
1964-06-01	106.6	11.7
1964-07-01	84.2	15.5
1964-08-01	88.9	13.8
1964-09-01	158.2	12
1964-10-01	92.6	8.5
1964-11-01	7.6	1
1964-12-01	6.9	-4.4
1965-01-01	0.3	-3.9
1965-02-01	6.6	-0.6
1965-03-01	31.9	1.3
1965-04-01	54.5	6.8
1965-05-01	46.3	9.6
1965-06-01	72.1	11.8
1965-07-01	101.8	13.7
1965-08-01	76.4	12
1965-09-01	95.5	9.8
1965-10-01	69.3	6.1
1965-11-01	10.3	-0.2
1965-12-01	5.2	-3.5
1966-01-01	6	-3.6
1966-02-01	11.4	-0.8
1966-03-01	22.2	4
1966-04-01	48.1	7
1966-05-01	119.9	9.6
1966-06-01	106	11.2
1966-07-01	130.4	15.1
1966-08-01	109.2	14.8
1966-09-01	101.4	9.7
1966-10-01	68	5.8
1966-11-01	19.7	1.2
1966-12-01	0.6	-2.7
1967-01-01	10	-4.8
1967-02-01	14.2	-3.1
1967-03-01	33	2.6
1967-04-01	51.8	5.4
1967-05-01	138.9	10.7
1967-06-01	105.8	11.6
1967-07-01	210	14.2
1967-08-01	60.8	15.5
1967-09-01	98.5	10.8
1967-10-01	72.7	6.1
1967-11-01	18.4	0.3
1967-12-01	2.7	-4.9
1968-01-01	2.8	-4.3
1968-02-01	5.3	-4.6
1968-03-01	17.8	2.4
1968-04-01	35.7	5.9
1968-05-01	79.5	9.4
1968-06-01	63.8	11.5
1968-07-01	75.5	13.3
1968-08-01	158.8	13.1
1968-09-01	149.6	11.4
1968-10-01	36.4	6.7
1968-11-01	7.4	1.4
1968-12-01	0	-1.7
1969-01-01	9.2	-3.9
1969-02-01	0.2	-1.2
1969-03-01	3.7	4.1
1969-04-01	51.4	7.3
1969-05-01	162	10.7
1969-06-01	173	11.4
1969-07-01	69.8	14.9
1969-08-01	86.3	13.7
1969-09-01	83.1	11.2
1969-10-01	80.6	6.1
1969-11-01	13.8	0.5
1969-12-01	0.4	-3.4
1970-01-01	3.5	-5.1
1970-02-01	18.5	-1.6
1970-03-01	31.2	1.6
1970-04-01	65	5.5
1970-05-01	99.9	10
1970-06-01	50.6	12
1970-07-01	76.5	14.9
1970-08-01	60.3	15
1970-09-01	63.6	11.1
1970-10-01	45.7	5.4
1970-11-01	8.5	0.6
1970-12-01	2.8	-2.7
1971-01-01	13	-5.7
1971-02-01	11	-2.1
1971-03-01	16.6	4.1
1971-04-01	90.9	7.3
1971-05-01	98.2	9.1
1971-06-01	112.4	12
1971-07-01	67.2	15.3
1971-08-01	93.3	13.8
1971-09-01	147.3	10.8
1971-10-01	108.2	5.5
1971-11-01	14.5	0.2
1971-12-01	0	-4.7
1972-01-01	1.1	-3
1972-02-01	12.3	-2.4
1972-03-01	61.5	3.7
1972-04-01	36	5.7
1972-05-01	102.5	10.2
1972-06-01	143.1	12.5
1972-07-01	93.1	15.1
1972-08-01	53.1	15
1972-09-01	79.8	10.3
1972-10-01	56.5	5.8
1972-11-01	13.1	-0.6
1972-12-01	3.3	-3
1973-01-01	6.4	-3.2
1973-02-01	10.8	-0.2
1973-03-01	40	3.7
1973-04-01	65.7	7
1973-05-01	145.8	9.7
1973-06-01	184.6	11.1
1973-07-01	84.5	13.7
1973-08-01	114.9	13.8
1973-09-01	132.2	10.7
1973-10-01	65.1	6.5
1973-11-01	22.8	-0.3
1973-12-01	4.1	-3.7
1974-01-01	3.6	-4.1
1974-02-01	2.8	-2.6
1974-03-01	34.2	1.1
1974-04-01	38.4	6.7
1974-05-01	151.9	9.9
1974-06-01	79.8	12.3
1974-07-01	112.9	13.2
1974-08-01	98.1	13.2
1974-09-01	167.8	10.7
1974-10-01	60.7	8.2
1974-11-01	4.6	3.1
1974-12-01	4.2	-2.3
1975-01-01	14	-4.7
1975-02-01	6.2	-0.4
1975-03-01	37.4	2.7
1975-04-01	77.1	6.6
1975-05-01	156.5	8.9
1975-06-01	105.6	12.9
1975-07-01	116.3	14.8
1975-08-01	110.5	14
1975-09-01	161	12.5
1975-10-01	141.9	7.3
1975-11-01	11.4	0.5
1975-12-01	2.7	-5.1
1976-01-01	1.2	-4.2
1976-02-01	25.7	-1.1
1976-03-01	55	1.8
1976-04-01	59.6	6.2
1976-05-01	97.6	9.3
1976-06-01	96.9	12
1976-07-01	101.4	12.6
1976-08-01	110.6	13.9
1976-09-01	93.3	9.8
1976-10-01	68	5.2
1976-11-01	26	-0.7
1976-12-01	5.1	-2.9
1977-01-01	10.7	-4.3
1977-02-01	11.4	-3.6
1977-03-01	47.2	1.4
1977-04-01	72	6.3
1977-05-01	129.3	8.5
1977-06-01	139.9	11.5
1977-07-01	111.1	14.9
1977-08-01	48.2	13.2
1977-09-01	43.8	11.8
1977-10-01	64.4	5.6
1977-11-01	8.3	-0.9
1977-12-01	2.7	-3.7
1978-01-01	2.2	-5.5
1978-02-01	10.5	-1.6
1978-03-01	53.3	2.2
1978-04-01	67.5	5.9
1978-05-01	108.5	10.3
1978-06-01	143.6	12.4
1978-07-01	135.3	14.4
1978-08-01	57.6	14.3
1978-09-01	99.5	10.3
1978-10-01	83.4	6.8
1978-11-01	17.4	0.8
1978-12-01	0	-2.6
1979-01-01	11.1	-3.8
1979-02-01	8.3	-1.6
1979-03-01	20.1	2.7
1979-04-01	58.9	7.6
1979-05-01	69.3	10.4
1979-06-01	94.6	11.9
1979-07-01	108.3	14.7
1979-08-01	76	15.6
1979-09-01	155.5	9.8
1979-10-01	35.2	5
1979-11-01	0.7	0.6
1979-12-01	11.6	-2.7
1980-01-01	4.5	-4.1
1980-02-01	18.3	-1.6
1980-03-01	21	3.3
1980-04-01	62.9	7.3
1980-05-01	95.6	10.4
1980-06-01	83.1	12.3
1980-07-01	180.2	13.9
1980-08-01	72	13.3
1980-09-01	154.4	10.3
1980-10-01	54.8	6.1
1980-11-01	6.1	2.5
1980-12-01	0.3	-3.2
1981-01-01	4.5	-3.4
1981-02-01	7.3	0.8
1981-03-01	42.6	2.2
1981-04-01	64.7	6.5
1981-05-01	58.4	9.8
1981-06-01	149.2	12.9
1981-07-01	40.3	15.3
1981-08-01	126.8	15.4
1981-09-01	128.8	10.6
1981-10-01	56.9	6.6
1981-11-01	7.3	0.8
1981-12-01	9	-4.8
1982-01-01	0.3	-2.9
1982-02-01	14.7	-1.7
1982-03-01	37.2	3.4
1982-04-01	37.4	4.7
1982-05-01	68.1	9.1
1982-06-01	147.4	11
1982-07-01	105.2	13.9
1982-08-01	90.4	13.6
1982-09-01	111.9	10.8
1982-10-01	79.2	6.3
1982-11-01	22.5	0.8
1982-12-01	10.2	-5.9
1983-01-01	4.3	-5.8
1983-02-01	5.3	-3.5
1983-03-01	20.5	1
1983-04-01	31.2	5.3
1983-05-01	64.3	11
1983-06-01	134.1	12.4
1983-07-01	167	14
1983-08-01	82.5	12.8
1983-09-01	142.5	11.4
1983-10-01	80.5	8.1
1983-11-01	3.3	0.9
1983-12-01	1	-3.1
1984-01-01	11.4	-5.4
1984-02-01	1.3	-0.9
1984-03-01	20.2	3.2
1984-04-01	69.1	7.3
1984-05-01	82.3	8.9
1984-06-01	95.3	13.5
1984-07-01	110.7	14.3
1984-08-01	83.4	13.1
1984-09-01	165.7	10.8
1984-10-01	53.8	6.8
1984-11-01	7.7	2
1984-12-01	5.2	-2.8
1985-01-01	6.2	-4
1985-02-01	0.2	-1.3
1985-03-01	22.5	1.9
1985-04-01	57.9	6.5
1985-05-01	106.2	11
1985-06-01	88.8	12
1985-07-01	134.3	13.5
1985-08-01	86.8	14.8
1985-09-01	84.8	11.1
1985-10-01	44.8	7.6
1985-11-01	9.8	-0.5
1985-12-01	6.2	-3.1
1986-01-01	3.4	-3.4
1986-02-01	10.4	-1.9
1986-03-01	47.8	1.8
1986-04-01	64.3	5.8
1986-05-01	70.3	10.6
1986-06-01	159.1	13.2
1986-07-01	71.7	14
1986-08-01	42.3	12.7
1986-09-01	88.4	9.7
1986-10-01	46.3	5.8
1986-11-01	3	1.4
1986-12-01	4.4	-2
1987-01-01	2.5	-2.9
1987-02-01	7.6	0.3
1987-03-01	16.6	4.3
1987-04-01	40.5	6.5
1987-05-01	145.6	10.1
1987-06-01	146.6	13.9
1987-07-01	91.3	13.8
1987-08-01	73.6	13.2
1987-09-01	69.7	10.3
1987-10-01	27.9	7.7
1987-11-01	8	2.8
1987-12-01	3.3	-3.3
1988-01-01	2	-2.1
1988-02-01	18.7	-0.4
1988-03-01	53.8	1.7
1988-04-01	42.9	6.1
1988-05-01	127.2	10.8
1988-06-01	110.6	13.4
1988-07-01	126.7	14.9
1988-08-01	81.3	14.1
1988-09-01	84.2	10
1988-10-01	57.9	7.9
1988-11-01	16.1	1.3
1988-12-01	0	-2
1989-01-01	7.7	-4.8
1989-02-01	13.2	-2.2
1989-03-01	18.4	2.8
1989-04-01	51.8	5.2
1989-05-01	106.3	8.9
1989-06-01	149.2	13.1
1989-07-01	76.6	14.5
1989-08-01	80.2	14.1
1989-09-01	113.2	12
1989-10-01	54.2	7.3
1989-11-01	19.8	1.5
1989-12-01	4.4	-3.4
1990-01-01	2.4	-2.5
1990-02-01	21	-0.6
1990-03-01	27	2.7
1990-04-01	87.1	5.9
1990-05-01	148.5	8.5
1990-06-01	85.9	12.6
1990-07-01	89	14.5
1990-08-01	120.6	13.6
1990-09-01	119.7	10.8
1990-10-01	68.9	6.1
1990-11-01	10.8	2.2
1990-12-01	0.4	-2.4
1991-01-01	7.7	-4.4
1991-02-01	14.4	-0.2
1991-03-01	42.2	4
1991-04-01	69.8	6.2
1991-05-01	72.5	10
1991-06-01	104.2	13.7
1991-07-01	56.4	14.8
1991-08-01	69.1	13.9
1991-09-01	112	10.4
1991-10-01	100.5	6.6
1991-11-01	17.4	0.9
1991-12-01	11.4	-3
1992-01-01	4.5	-5
1992-02-01	14.2	-3.4
1992-03-01	35.1	2.7
1992-04-01	50.2	6.9
1992-05-01	74	9.5
1992-06-01	202.9	12.6
1992-07-01	98.6	13.7
1992-08-01	81.9	13.6
1992-09-01	158.9	12
1992-10-01	43.2	5.7
1992-11-01	10.3	0
1992-12-01	2.8	-3.1
1993-01-01	16.1	-6.1
1993-02-01	7.1	0.3
1993-03-01	17.3	3.3
1993-04-01	54.6	7
1993-05-01	128.5	9.7
1993-06-01	156.6	12.5
1993-07-01	149.7	14.3
1993-08-01	142.4	13.8
1993-09-01	139.5	10.5
1993-10-01	76.9	5.8
1993-11-01	6.5	2.3
1993-12-01	9.1	-2.6
1994-01-01	3.6	-2.5
1994-02-01	12.4	-0.3
1994-03-01	32.6	1.7
1994-04-01	73.6	7.5
1994-05-01	89.1	10.3
1994-06-01	201.9	13
1994-07-01	79.8	14.4
1994-08-01	62.8	14.8
1994-09-01	108.5	11.7
1994-10-01	71.5	6.1
1994-11-01	8.7	2.9
1994-12-01	5.1	-2.2
1995-01-01	5.9	-4
1995-02-01	8.1	-2.7
1995-03-01	28.1	2.4
1995-04-01	121.4	5
1995-05-01	132.6	10.7
1995-06-01	87.8	13.4
1995-07-01	48.6	14.8
1995-08-01	92.5	14.3
1995-09-01	59.8	11.9
1995-10-01	98.6	7.1
1995-11-01	12	1.7
1995-12-01	12.6	-2.5
1996-01-01	8.8	-4.2
1996-02-01	12.5	-1.3
1996-03-01	21.9	3.7
1996-04-01	30.1	7
1996-05-01	91.9	9.6
1996-06-01	134.4	12.4
1996-07-01	103.8	14.7
1996-08-01	29.8	15
1996-09-01	101.1	10.7
1996-10-01	71.3	7
1996-11-01	9.3	2.2
1996-12-01	0	-3.2
1997-01-01	6.2	-3.8
1997-02-01	24.2	-2.6
1997-03-01	44.9	3.7
1997-04-01	70.8	5.9
1997-05-01	157.7	9.5
1997-06-01	75.6	11.6
1997-07-01	58.9	15
1997-08-01	31.9	14.5
1997-09-01	50.4	10.3
1997-10-01	75	5.3
1997-11-01	18.1	1.5
1997-12-01	1.9	-2.4
1998-01-01	8.7	-2.9
1998-02-01	17.9	-0.4
1998-03-01	39.4	3.1
1998-04-01	49.5	8.4
1998-05-01	183.9	11.5
1998-06-01	66.4	13.8
1998-07-01	116.5	15.7
1998-08-01	122.8	14.2
1998-09-01	49.7	12.1
1998-10-01	77.9	7.6
1998-11-01	12.2	2.6
1998-12-01	1.3	-2
1999-01-01	9.5	-3
1999-02-01	15.4	1.9
1999-03-01	17.2	4.1
1999-04-01	89	8.1
1999-05-01	110.7	9.1
1999-06-01	81.4	14.2
1999-07-01	117.3	14.6
1999-08-01	54.9	14.5
1999-09-01	127.3	12.4
1999-10-01	126.1	7.6
1999-11-01	8.8	2.7
1999-12-01	2.9	-3.3
2000-01-01	10.3	-3.3
2000-02-01	7.9	-1.9
2000-03-01	39.9	2
2000-04-01	95	5.6
2000-05-01	56.6	10.4
2000-06-01	131.8	12.6
2000-07-01	83.8	15.6
2000-08-01	131.9	13.5
2000-09-01	93.4	10.6
2000-10-01	62.9	8
2000-11-01	19.5	1.3
2000-12-01	0.7	-2.1
2001-01-01	10.6	-3.3
2001-02-01	8.2	0.4
2001-03-01	43.7	2.5
2001-04-01	73.8	6.8
2001-05-01	89.8	8.9
2001-06-01	85.1	12.3
2001-07-01	72.1	15.5
2001-08-01	88.6	14.2
2001-09-01	143.4	13.1
2001-10-01	69.3	7.9
2001-11-01	11.6	1.5
2001-12-01	4.3	-1.9
2002-01-01	13.6	-3.8
2002-02-01	4.6	0.9
2002-03-01	40.9	3.1
2002-04-01	66	8.2
2002-05-01	67.7	9.6
2002-06-01	106.6	14.3
2002-07-01	87.6	15.2
2002-08-01	43.3	13.9
2002-09-01	47.3	11.7
2002-10-01	64.7	6
2002-11-01	14.9	1.5
2002-12-01	3.3	-2.2
2003-01-01	5.1	-3.1
2003-02-01	24.9	0.8
2003-03-01	35.2	3.3
2003-04-01	66.5	8.3
2003-05-01	109	10
2003-06-01	76.1	12.6
2003-07-01	92.2	15.3
2003-08-01	158.6	15.2
2003-09-01	64	11.9
2003-10-01	63.3	7.9
2003-11-01	11.9	2.9
2003-12-01	7.8	-2.1
2004-01-01	8	-2.9
2004-02-01	20.8	-1.3
2004-03-01	25.6	4.6
2004-04-01	42.7	7.2
2004-05-01	108.9	9.1
2004-06-01	124.6	12.3
2004-07-01	92.4	13.7
2004-08-01	102.8	15.1
2004-09-01	155.5	11.4
2004-10-01	77.3	6.4
2004-11-01	25.9	0.8
2004-12-01	10	-1.6
2005-01-01	5.7	-1.9
2005-02-01	16.3	0
2005-03-01	50.3	3.1
2005-04-01	67.8	6.8
2005-05-01	130.2	10.3
2005-06-01	112.4	13.3
2005-07-01	73.4	15.9
2005-08-01	94	15.1
2005-09-01	73.5	12.8
2005-10-01	110.7	7.4
2005-11-01	19.8	2.1
2005-12-01	0.9	-2.5
2006-01-01	1.4	-0.9
2006-02-01	15.2	1.7
2006-03-01	50.1	3.4
2006-04-01	74	6.6
2006-05-01	71.2	10.3
2006-06-01	60.4	13.7
2006-07-01	130.4	17
2006-08-01	71.6	16.2
2006-09-01	143.2	12.2
2006-10-01	58	7.3
2006-11-01	22.1	2.4
2006-12-01	2.3	-2.6
2007-01-01	4.7	-4.3
2007-02-01	4.6	0.2
2007-03-01	47.4	4.2
2007-04-01	46.8	6.6
2007-05-01	132.5	11.6
2007-06-01	79	13.2
2007-07-01	114.7	14.6
2007-08-01	56.6	15.8
2007-09-01	44	11.4
2007-10-01	46.7	8.6
2007-11-01	4.6	1.7
2007-12-01	5.3	-1.8
2008-01-01	14.2	-2.6
2008-02-01	9.9	-4.2
2008-03-01	25	3.2
2008-04-01	56.2	7.8
2008-05-01	61.7	10.9
2008-06-01	95.8	12.5
2008-07-01	53.3	15.1
2008-08-01	109	14.6
2008-09-01	80.1	13.4
2008-10-01	96.9	7.6
2008-11-01	13.9	1.6
2008-12-01	0	-1.4
2009-01-01	4.3	-2.4
2009-02-01	15.3	2.4
2009-03-01	30.3	3.6
2009-04-01	71	7.7
2009-05-01	172.9	10.7
2009-06-01	83.2	13
2009-07-01	111.8	15.6
2009-08-01	74	14.9
2009-09-01	133	13.6
2009-10-01	91.1	7.3
2009-11-01	13.6	1.2
2009-12-01	0.9	-2.4
2010-01-01	0	-1.2
2010-02-01	9.3	1.1
2010-03-01	33.7	4.8
2010-04-01	67.3	6.7
2010-05-01	171.9	11.2
2010-06-01	115.9	12.5
2010-07-01	112.5	16.5
2010-08-01	115.8	16.1
2010-09-01	78.6	12.4
2010-10-01	56.3	7.2
2010-11-01	12.3	1.1
2010-12-01	6	-3.2

## Sheet: Wanyuan
Date	Precipitation(mm)	Temperature(℃)
1961-01-01	7.7	3.6
1961-02-01	20.7	5.4
1961-03-01	50.4	9.2
1961-04-01	63.8	16.3
1961-05-01	173.8	18.9
1961-06-01	162.7	24.3
1961-07-01	129.6	26.4
1961-08-01	142.8	25.8
1961-09-01	161.4	20.8
1961-10-01	236	14.6
1961-11-01	47.4	10.7
1961-12-01	8	5.4
1962-01-01	2.9	3.5
1962-02-01	16.2	7.1
1962-03-01	12.6	10.3
1962-04-01	55.4	14.4
1962-05-01	62.5	18.7
1962-06-01	75.5	23.1
1962-07-01	167.3	26.4
1962-08-01	129.8	24.3
1962-09-01	83.8	20.5
1962-10-01	106.5	15.1
1962-11-01	44.3	8.8
1962-12-01	14.4	5.4
1963-01-01	0	3
1963-02-01	0.7	6
1963-03-01	45.4	9.7
1963-04-01	205.9	14.1
1963-05-01	220.3	19.1
1963-06-01	70.5	23
1963-07-01	122.2	25
1963-08-01	338.8	24.5
1963-09-01	246.4	20.3
1963-10-01	29.9	15.3
1963-11-01	48.5	10.3
1963-12-01	12.3	6.1
1964-01-01	7	3.5
1964-02-01	0.8	1.6
1964-03-01	56.8	10.2
1964-04-01	123.1	16.4
1964-05-01	263.6	18
1964-06-01	52.5	22.2
1964-07-01	143.5	25.8
1964-08-01	148.7	25.3
1964-09-01	532	19.5
1964-10-01	187.2	15.3
1964-11-01	29.5	9.5
1964-12-01	4.9	4.6
1965-01-01	6.8	5.1
1965-02-01	4.6	6.5
1965-03-01	21.1	9.3
1965-04-01	131.3	15.5
1965-05-01	50.2	19.9
1965-06-01	73.9	22.3
1965-07-01	434.8	25.4
1965-08-01	390.9	23
1965-09-01	189.1	19.1
1965-10-01	94.6	15.3
1965-11-01	42.3	10.2
1965-12-01	5.8	4.5
1966-01-01	1.8	4.4
1966-02-01	20.7	7.7
1966-03-01	6.6	11.4
1966-04-01	83.7	15.7
1966-05-01	171	18.2
1966-06-01	74.2	23.2
1966-07-01	146.6	25.9
1966-08-01	111.5	25.4
1966-09-01	99	19.6
1966-10-01	75.7	15.3
1966-11-01	27.9	9.5
1966-12-01	0.7	5
1967-01-01	3.7	2.8
1967-02-01	29.8	4
1967-03-01	106.1	9.7
1967-04-01	104.2	13.7
1967-05-01	243.1	19.5
1967-06-01	244.5	22.4
1967-07-01	388.6	24.7
1967-08-01	101.9	26.7
1967-09-01	147.7	20.1
1967-10-01	52.7	14.7
1967-11-01	103.1	7.7
1967-12-01	0.9	4.3
1968-01-01	6.6	3.4
1968-02-01	9.5	3.2
1968-03-01	44.8	9.9
1968-04-01	88.6	14.1
1968-05-01	70.6	18.7
1968-06-01	136.3	23.1
1968-07-01	388.1	24.5
1968-08-01	215.3	23.7
1968-09-01	319.4	19.4
1968-10-01	117.7	14.3
1968-11-01	44.4	11.4
1968-12-01	11.6	7.2
1969-01-01	7.6	2.5
1969-02-01	7.5	3.1
1969-03-01	32.3	10.7
1969-04-01	193.1	15.4
1969-05-01	85.1	20.9
1969-06-01	74.9	22.3
1969-07-01	145	25.9
1969-08-01	112.4	25.6
1969-09-01	348.3	19.9
1969-10-01	89.9	16.3
1969-11-01	36.9	8.3
1969-12-01	1.9	5.2
1970-01-01	5.7	3.6
1970-02-01	9.3	6.2
1970-03-01	29.7	6.9
1970-04-01	86.5	14
1970-05-01	84.7	20.1
1970-06-01	135.6	21.4
1970-07-01	179.6	25.8
1970-08-01	90.9	26.2
1970-09-01	238.8	20.1
1970-10-01	93.1	14.2
1970-11-01	10.3	9.4
1970-12-01	6.5	6.5
1971-01-01	5.7	4.4
1971-02-01	6.7	4.7
1971-03-01	40.6	10.1
1971-04-01	34.2	14.4
1971-05-01	102.5	19.2
1971-06-01	233.6	22
1971-07-01	94	25.9
1971-08-01	271.4	25.1
1971-09-01	173.5	18.9
1971-10-01	76.5	14.4
1971-11-01	88.3	9.8
1971-12-01	3.1	5.8
1972-01-01	7.8	5.1
1972-02-01	2.5	3.2
1972-03-01	65.8	10.7
1972-04-01	72.2	13.7
1972-05-01	211.6	19.2
1972-06-01	69.7	24.1
1972-07-01	92.5	25
1972-08-01	170.1	26.4
1972-09-01	144	19.1
1972-10-01	67.5	14.5
1972-11-01	42.1	10.8
1972-12-01	1.3	6.2
1973-01-01	2.8	3.7
1973-02-01	3.6	7.5
1973-03-01	29	11.4
1973-04-01	169.2	16.5
1973-05-01	131.6	18.9
1973-06-01	126.5	23.1
1973-07-01	215.7	24.7
1973-08-01	101	25.4
1973-09-01	297.2	19.6
1973-10-01	165.9	14.8
1973-11-01	10	11.4
1973-12-01	7.7	5.8
1974-01-01	2.2	2.2
1974-02-01	1.5	4
1974-03-01	40.5	9.1
1974-04-01	58.6	16.8
1974-05-01	215.4	19.6
1974-06-01	166.4	22.5
1974-07-01	231.2	24.6
1974-08-01	259.7	23.3
1974-09-01	445.4	19.5
1974-10-01	218.8	14.4
1974-11-01	21	10.1
1974-12-01	12.5	3.8
1975-01-01	2.7	4.9
1975-02-01	3.1	7
1975-03-01	10.8	11.3
1975-04-01	105.4	15.2
1975-05-01	73.8	18.2
1975-06-01	137.8	21.9
1975-07-01	272.7	25.3
1975-08-01	80	27.1
1975-09-01	357.6	22.1
1975-10-01	201.7	15.5
1975-11-01	10	8.9
1975-12-01	2.8	3.4
1976-01-01	1.3	4
1976-02-01	42.9	6.2
1976-03-01	24.2	8.3
1976-04-01	64.7	14.9
1976-05-01	184.5	18.5
1976-06-01	110.7	22.2
1976-07-01	123.3	24.1
1976-08-01	198	25.9
1976-09-01	38.4	20
1976-10-01	131.9	15.4
1976-11-01	32.2	7.8
1976-12-01	6.2	4.6
1977-01-01	1.1	1.8
1977-02-01	0	5.4
1977-03-01	70.8	10.7
1977-04-01	97.1	16
1977-05-01	137	17.7
1977-06-01	80.2	22.7
1977-07-01	267.9	25.5
1977-08-01	93.9	25.1
1977-09-01	13.4	22.9
1977-10-01	99.2	17.1
1977-11-01	44.5	9.3
1977-12-01	40.5	6
1978-01-01	1.4	3.5
1978-02-01	2.6	5.4
1978-03-01	39.4	9.7
1978-04-01	63.7	15.8
1978-05-01	182	20
1978-06-01	134.7	22.9
1978-07-01	218.5	25.9
1978-08-01	35.1	27.1
1978-09-01	111.8	21.4
1978-10-01	36.6	16.1
1978-11-01	47.2	10.1
1978-12-01	1.2	6.5
1979-01-01	11.7	4.6
1979-02-01	22.6	8
1979-03-01	15.4	9.9
1979-04-01	84.1	15.2
1979-05-01	60.2	17.5
1979-06-01	165.8	23.6
1979-07-01	373	25
1979-08-01	204.8	25.2
1979-09-01	263.5	18.8
1979-10-01	25	16.1
1979-11-01	14.9	9.2
1979-12-01	30.2	7.6
1980-01-01	1.9	3.9
1980-02-01	8.4	4.2
1980-03-01	11.1	8.6
1980-04-01	28.8	15.7
1980-05-01	170.3	19.2
1980-06-01	229.6	22.3
1980-07-01	131.9	24.9
1980-08-01	440.3	23.4
1980-09-01	170.9	18.4
1980-10-01	210.3	15.5
1980-11-01	30.9	11.8
1980-12-01	1.6	6.8
1981-01-01	2.4	3.3
1981-02-01	14	5.9
1981-03-01	64.2	11.6
1981-04-01	108.4	15
1981-05-01	36.7	19.5
1981-06-01	267.8	23.3
1981-07-01	389.4	25.3
1981-08-01	201.6	24.7
1981-09-01	272	19.1
1981-10-01	31	12.7
1981-11-01	14.2	9
1981-12-01	5.5	4
1982-01-01	2.5	4.8
1982-02-01	4.6	4.4
1982-03-01	36.4	9.4
1982-04-01	58.3	13.9
1982-05-01	87.8	19.7
1982-06-01	59.3	22.3
1982-07-01	595.9	23.2
1982-08-01	232.7	24.1
1982-09-01	213.4	18.9
1982-10-01	60.9	16.5
1982-11-01	67.9	9.9
1982-12-01	3	3.7
1983-01-01	2.9	3
1983-02-01	3.3	5.9
1983-03-01	23.6	9.1
1983-04-01	128.3	14.9
1983-05-01	156.2	19.6
1983-06-01	257.7	21.6
1983-07-01	514	22.8
1983-08-01	569.4	23
1983-09-01	340.9	20.3
1983-10-01	182.1	15
1983-11-01	32	11.5
1983-12-01	7.6	5.8
1984-01-01	1.2	1.9
1984-02-01	4.3	3.8
1984-03-01	25.7	10.1
1984-04-01	18.3	16
1984-05-01	145.8	18.8
1984-06-01	242	22.8
1984-07-01	244.4	24.3
1984-08-01	120.7	25
1984-09-01	476.8	18.5
1984-10-01	47.6	14.5
1984-11-01	49.2	10.2
1984-12-01	6.7	3.6
1985-01-01	2.3	4
1985-02-01	7.3	5.5
1985-03-01	18.8	7.5
1985-04-01	91.9	15.2
1985-05-01	223.2	19.5
1985-06-01	88.1	22.1
1985-07-01	230.1	24.9
1985-08-01	125.6	26
1985-09-01	383.7	19.1
1985-10-01	73.1	14.5
1985-11-01	20	9.5
1985-12-01	1.3	4.1
1986-01-01	7.2	4
1986-02-01	5.2	5.9
1986-03-01	27.8	8.6
1986-04-01	93.1	14.1
1986-05-01	150.3	20.1
1986-06-01	137.5	22.2
1986-07-01	167.9	24.6
1986-08-01	78.2	23.9
1986-09-01	158.7	19.4
1986-10-01	114.3	13.8
1986-11-01	30.7	8.9
1986-12-01	7.2	6.2
1987-01-01	0.8	5.9
1987-02-01	5.5	8.1
1987-03-01	41.5	9.7
1987-04-01	78.7	14.7
1987-05-01	144.7	18.9
1987-06-01	167.9	21.9
1987-07-01	223.2	23.9
1987-08-01	187.8	23.6
1987-09-01	127.8	20.7
1987-10-01	115.9	16.6
1987-11-01	23.1	10.4
1987-12-01	0.2	5.5
1988-01-01	0.3	5.1
1988-02-01	1.5	4.2
1988-03-01	21.1	7
1988-04-01	23.3	15.5
1988-05-01	133.9	20.3
1988-06-01	26.7	24
1988-07-01	232.3	25.6
1988-08-01	170.2	24.1
1988-09-01	114.2	19.5
1988-10-01	81.6	14.8
1988-11-01	19.3	10.4
1988-12-01	4.9	5.9
1989-01-01	17.7	3.2
1989-02-01	12.9	3.7
1989-03-01	14.4	9.5
1989-04-01	97.6	13.9
1989-05-01	50.2	18.8
1989-06-01	256.6	21.6
1989-07-01	384.1	24.1
1989-08-01	246.5	24
1989-09-01	145.2	20
1989-10-01	75.1	15.5
1989-11-01	60.7	9.1
1989-12-01	20	5.8
1990-01-01	9.2	4.7
1990-02-01	8.9	5.2
1990-03-01	54.2	10.2
1990-04-01	75.2	14.6
1990-05-01	160.4	18.5
1990-06-01	224.9	22.8
1990-07-01	202.7	24.9
1990-08-01	198.3	25.4
1990-09-01	59.5	21.6
1990-10-01	74	15.1
1990-11-01	55.7	11.4
1990-12-01	2	6.1
1991-01-01	5.6	4
1991-02-01	5.9	6.6
1991-03-01	24.2	10.5
1991-04-01	46.6	14.1
1991-05-01	140.5	17.9
1991-06-01	357.6	22.7
1991-07-01	178	24.8
1991-08-01	264.7	23.8
1991-09-01	156.2	20.2
1991-10-01	34.3	15.4
1991-11-01	38.5	9.5
1991-12-01	9.5	5.4
1992-01-01	3	4.4
1992-02-01	1	5.7
1992-03-01	27.1	8.2
1992-04-01	94.8	16.2
1992-05-01	195.7	19.2
1992-06-01	170.3	21.4
1992-07-01	282.9	24
1992-08-01	202.7	24.2
1992-09-01	202.1	19.4
1992-10-01	253.8	13.6
1992-11-01	15.4	9.3
1992-12-01	10.3	5.9
1993-01-01	9.4	2.6
1993-02-01	49.2	6.9
1993-03-01	64.1	9.1
1993-04-01	84.3	15.7
1993-05-01	172.3	17.5
1993-06-01	182.6	22.2
1993-07-01	163.4	24.4
1993-08-01	292.3	22.7
1993-09-01	124.1	20
1993-10-01	55.7	14.7
1993-11-01	46	9.6
1993-12-01	4.3	5.1
1994-01-01	6.5	4
1994-02-01	3.7	6
1994-03-01	9.8	9.4
1994-04-01	114.3	15.3
1994-05-01	28.2	20.3
1994-06-01	295.2	22.3
1994-07-01	117	25.4
1994-08-01	141.3	27.3
1994-09-01	107.8	19.2
1994-10-01	114	14
1994-11-01	72.1	11.7
1994-12-01	25.3	6.2
1995-01-01	1.9	3.4
1995-02-01	10.4	5.7
1995-03-01	26.1	9.7
1995-04-01	58.4	14.1
1995-05-01	84.4	20.1
1995-06-01	129.9	23.1
1995-07-01	372.3	25.2
1995-08-01	293.6	24.4
1995-09-01	122	20.9
1995-10-01	261.7	15.2
1995-11-01	4.4	10.1
1995-12-01	6.9	5.5
1996-01-01	1.6	3.1
1996-02-01	2.1	4.6
1996-03-01	19.9	8.6
1996-04-01	33	13.6
1996-05-01	117.2	18.5
1996-06-01	241.9	22.8
1996-07-01	182.8	25.4
1996-08-01	110.1	25.2
1996-09-01	192.5	20.3
1996-10-01	137.8	15
1996-11-01	63.9	9.4
1996-12-01	0	5.7
1997-01-01	16.6	5.1
1997-02-01	35	5.9
1997-03-01	83.7	10.4
1997-04-01	74.4	14
1997-05-01	133.3	19.9
1997-06-01	136.2	22.5
1997-07-01	327	25.3
1997-08-01	11.5	26.5
1997-09-01	78.1	20.4
1997-10-01	71	15
1997-11-01	39.1	9.6
1997-12-01	11.5	5.3
1998-01-01	0.2	3.7
1998-02-01	11.2	7.5
1998-03-01	34.2	9
1998-04-01	65.8	18.5
1998-05-01	199.3	19.4
1998-06-01	44	23
1998-07-01	234.9	26.1
1998-08-01	340.3	24.4
1998-09-01	28.3	21.5
1998-10-01	39.7	17.2
1998-11-01	0.5	13.2
1998-12-01	13.6	6.8
1999-01-01	0	5.4
1999-02-01	0.5	8.7
1999-03-01	43.6	9.6
1999-04-01	73.2	16.7
1999-05-01	72.1	19.6
1999-06-01	66.2	23.6
1999-07-01	302.7	24.9
1999-08-01	140	25
1999-09-01	30.2	21.9
1999-10-01	172	15
1999-11-01	34.3	10.6
1999-12-01	9.6	4.9
2000-01-01	11.8	3.8
2000-02-01	0.3	5.7
2000-03-01	19.8	11
2000-04-01	64.7	15.8
2000-05-01	106.9	21.1
2000-06-01	372.3	22.4
2000-07-01	435.3	25.2
2000-08-01	205.6	24
2000-09-01	246.9	19.6
2000-10-01	156.1	15.3
2000-11-01	15	8.9
2000-12-01	15.4	5.7
2001-01-01	8.3	4.4
2001-02-01	20	7.5
2001-03-01	50.1	11.8
2001-04-01	45.7	14.6
2001-05-01	74.7	19.7
2001-06-01	185.1	22.3
2001-07-01	159.7	26.3
2001-08-01	160.3	23.4
2001-09-01	82.7	19.8
2001-10-01	87.8	15.9
2001-11-01	13.8	10.8
2001-12-01	9.3	4.3
2002-01-01	6.1	4.7
2002-02-01	11.1	8
2002-03-01	20	12.2
2002-04-01	78.3	14.7
2002-05-01	223.7	18.3
2002-06-01	314.9	24.2
2002-07-01	39.1	26.5
2002-08-01	105.3	24.1
2002-09-01	133	21.1
2002-10-01	75.9	15.9
2002-11-01	26.1	10.4
2002-12-01	9.1	5.2
2003-01-01	3.2	5.2
2003-02-01	21.1	7.4
2003-03-01	14.1	9.5
2003-04-01	57.6	15.4
2003-05-01	137.9	19.2
2003-06-01	132.8	23.1
2003-07-01	403.9	24.4
2003-08-01	379.1	24.5
2003-09-01	364.6	20.3
2003-10-01	96.5	14.6
2003-11-01	49.1	9.7
2003-12-01	18.5	5.3
2004-01-01	1	4.2
2004-02-01	15.9	7.1
2004-03-01	27.1	11.3
2004-04-01	29	17.7
2004-05-01	179.2	18.5
2004-06-01	104.6	22.4
2004-07-01	348.1	24.6
2004-08-01	171.3	24.5
2004-09-01	409.2	20.1
2004-10-01	78.7	13.6
2004-11-01	77.2	9.8
2004-12-01	22	5.7
2005-01-01	5.2	3.7
2005-02-01	10	4.7
2005-03-01	24.2	10.1
2005-04-01	42.1	16.9
2005-05-01	135.1	19.6
2005-06-01	176.1	24
2005-07-01	429.2	25.1
2005-08-01	249	22.8
2005-09-01	152.6	21.4
2005-10-01	264	14.4
2005-11-01	37.8	10.7
2005-12-01	1.2	4.6
2006-01-01	2.9	4.5
2006-02-01	18.2	5.9
2006-03-01	23	11.3
2006-04-01	153.9	15.2
2006-05-01	193.4	19.8
2006-06-01	291.5	24.4
2006-07-01	133.5	27.3
2006-08-01	47.2	26.6
2006-09-01	154.1	20.1
2006-10-01	107.2	17
2006-11-01	20.4	11.3
2006-12-01	3.2	5.6
2007-01-01	1.1	4.2
2007-02-01	25.8	8.6
2007-03-01	33.6	10.5
2007-04-01	36.5	15.8
2007-05-01	200.1	21
2007-06-01	170.3	22.1
2007-07-01	536.2	24
2007-08-01	122.9	25.9
2007-09-01	28.9	20.3
2007-10-01	29.1	15.8
2007-11-01	8.7	11.1
2007-12-01	5.1	5.7
2008-01-01	1.1	1.5
2008-02-01	10.3	4.5
2008-03-01	46.5	12.4
2008-04-01	95.1	15.5
2008-05-01	146.6	20.7
2008-06-01	119.6	22.8
2008-07-01	203.3	25.3
2008-08-01	231.8	23.3
2008-09-01	318.1	20.2
2008-10-01	117.3	15.7
2008-11-01	39.2	10.1
2008-12-01	3.2	5.7
2009-01-01	1.7	4.1
2009-02-01	16.1	8
2009-03-01	15	11
2009-04-01	71.3	15.6
2009-05-01	231.6	18.6
2009-06-01	61.7	23.2
2009-07-01	245.8	25.1
2009-08-01	211.6	24.2
2009-09-01	204	21
2009-10-01	67.3	16.3
2009-11-01	34.7	8
2009-12-01	5.4	5.7
2010-01-01	2.6	5.5
2010-02-01	5.6	6
2010-03-01	41.8	10.1
2010-04-01	88.8	14
2010-05-01	104	18.9
2010-06-01	65.9	22.4
2010-07-01	730.7	25.4
2010-08-01	217.7	25
2010-09-01	162.9	21.6
2010-10-01	19.7	15.4
2010-11-01	10.4	10.6
2010-12-01	0.3	5.5

## Sheet: Nanchong
Date	Precipitation(mm)	Temperature(℃)
1961-01-01	7.7	6.6
1961-02-01	23.1	8.4
1961-03-01	34.7	12.3
1961-04-01	64.1	19.1
1961-05-01	100.9	22.4
1961-06-01	72.2	27.4
1961-07-01	84.9	28.4
1961-08-01	88.9	28.7
1961-09-01	155.5	24.1
1961-10-01	146.4	17.2
1961-11-01	41.6	13.5
1961-12-01	21.2	8.5
1962-01-01	20.7	5.9
1962-02-01	11.4	10.8
1962-03-01	25	14.2
1962-04-01	79.7	17.4
1962-05-01	99.8	21.1
1962-06-01	143.5	25.8
1962-07-01	151	28.7
1962-08-01	263.5	26.5
1962-09-01	98	24.2
1962-10-01	73	18
1962-11-01	21.6	12.4
1962-12-01	14	7.5
1963-01-01	1.4	6.9
1963-02-01	13.8	9
1963-03-01	21.1	14.2
1963-04-01	111.2	18.2
1963-05-01	187.6	22.5
1963-06-01	99.2	25.4
1963-07-01	121.4	27.1
1963-08-01	249.9	27.8
1963-09-01	284.7	23.2
1963-10-01	58.8	17.8
1963-11-01	46.2	14.2
1963-12-01	20.2	9
1964-01-01	27.2	6.8
1964-02-01	5.4	5.6
1964-03-01	48.4	14.1
1964-04-01	96.2	20.2
1964-05-01	104.9	21
1964-06-01	48.7	24
1964-07-01	71.8	29
1964-08-01	199.7	28.4
1964-09-01	348.3	21.8
1964-10-01	108.7	17.5
1964-11-01	51.8	12.6
1964-12-01	22.6	7.9
1965-01-01	22.4	8
1965-02-01	11.4	9.2
1965-03-01	35.6	12.6
1965-04-01	111.7	18.8
1965-05-01	60.6	22.6
1965-06-01	132.3	23.2
1965-07-01	361.7	27.1
1965-08-01	266.8	25.4
1965-09-01	132.9	21.8
1965-10-01	145.6	18.8
1965-11-01	9.1	13.5
1965-12-01	64.8	7
1966-01-01	8.8	7.6
1966-02-01	16.1	9.9
1966-03-01	4.7	14.9
1966-04-01	40.8	18.5
1966-05-01	124	21.8
1966-06-01	44.9	26.3
1966-07-01	194.1	27.5
1966-08-01	172.6	27.5
1966-09-01	67.1	22.3
1966-10-01	71.5	18.1
1966-11-01	8.8	12.5
1966-12-01	22.1	7.8
1967-01-01	19.4	5.8
1967-02-01	40.7	6.6
1967-03-01	61.2	12.1
1967-04-01	38	17.2
1967-05-01	164.1	22.4
1967-06-01	295.2	24.7
1967-07-01	100.7	27.5
1967-08-01	71.2	30.2
1967-09-01	88.8	23.1
1967-10-01	87.9	17.7
1967-11-01	63.5	11
1967-12-01	2.5	7.3
1968-01-01	27.3	6.7
1968-02-01	26.9	5.9
1968-03-01	61.6	12.1
1968-04-01	82.2	16.1
1968-05-01	123.6	21.2
1968-06-01	100.6	24.8
1968-07-01	157.3	27.4
1968-08-01	155	26.3
1968-09-01	173.2	21.5
1968-10-01	116.1	17.1
1968-11-01	57.1	13.9
1968-12-01	4.3	10.3
1969-01-01	13.3	6
1969-02-01	3.5	7.3
1969-03-01	38.7	14.3
1969-04-01	102.6	18.9
1969-05-01	54.5	24.8
1969-06-01	63.9	24.8
1969-07-01	162.9	28.4
1969-08-01	101.7	28.4
1969-09-01	267.5	22.5
1969-10-01	175.1	19.5
1969-11-01	48.6	11
1969-12-01	2.3	8.1
1970-01-01	27.3	6
1970-02-01	12.9	9.8
1970-03-01	51	9.7
1970-04-01	70.1	17.1
1970-05-01	211.2	23
1970-06-01	87.8	23.6
1970-07-01	74.7	28
1970-08-01	99.6	30.2
1970-09-01	193.3	22.4
1970-10-01	192.1	16.9
1970-11-01	42.1	12.5
1970-12-01	7.8	9.5
1971-01-01	28.8	6.7
1971-02-01	12.3	8.8
1971-03-01	8.4	14.1
1971-04-01	50.2	17.9
1971-05-01	112.2	21.9
1971-06-01	147	24.6
1971-07-01	108.7	28.6
1971-08-01	100.3	27.7
1971-09-01	88.6	21.6
1971-10-01	54	16.8
1971-11-01	31.7	13
1971-12-01	2.9	9.2
1972-01-01	13.1	7.2
1972-02-01	31.6	6.7
1972-03-01	21.6	14.8
1972-04-01	102.4	16.5
1972-05-01	244.9	22.1
1972-06-01	95.8	26.1
1972-07-01	121	28
1972-08-01	20.1	30.4
1972-09-01	198.5	21.2
1972-10-01	84.1	17.4
1972-11-01	22.1	13.4
1972-12-01	3.7	8.9
1973-01-01	14.2	6.7
1973-02-01	7.6	10.7
1973-03-01	13.1	14.4
1973-04-01	134.7	19.7
1973-05-01	131.5	21.9
1973-06-01	171.2	24.8
1973-07-01	276.5	27.4
1973-08-01	12.4	29.2
1973-09-01	268.7	22.6
1973-10-01	103.4	17
1973-11-01	32.3	13.6
1973-12-01	15.1	9.1
1974-01-01	18.9	6
1974-02-01	13.1	7.5
1974-03-01	48.3	11.7
1974-04-01	85.6	19.9
1974-05-01	166.8	22.4
1974-06-01	153.8	24.4
1974-07-01	155.6	27.8
1974-08-01	173.7	25.8
1974-09-01	141.3	22.3
1974-10-01	95.5	17.1
1974-11-01	16.6	13.9
1974-12-01	23.5	7.1
1975-01-01	3.7	7.3
1975-02-01	13.9	9.5
1975-03-01	11.3	15
1975-04-01	99.5	18.2
1975-05-01	73.9	20.9
1975-06-01	255.1	24.1
1975-07-01	208.7	27.8
1975-08-01	104.5	29.6
1975-09-01	230.4	24.8
1975-10-01	240.7	18.1
1975-11-01	33.6	11.2
1975-12-01	36.9	5.1
1976-01-01	8.4	6.3
1976-02-01	11.8	9.7
1976-03-01	41	10.5
1976-04-01	39.6	17.2
1976-05-01	102.4	21.2
1976-06-01	144.4	24.5
1976-07-01	84.6	26.9
1976-08-01	110.8	28.7
1976-09-01	120.7	21.9
1976-10-01	86.3	18.2
1976-11-01	42.1	10.7
1976-12-01	26.6	7.1
1977-01-01	13.4	4.2
1977-02-01	10.8	7.3
1977-03-01	47.7	13.4
1977-04-01	123.5	18.1
1977-05-01	60.8	21
1977-06-01	57.3	25
1977-07-01	163.7	28.3
1977-08-01	45.8	28
1977-09-01	32.8	25.6
1977-10-01	87.6	19.4
1977-11-01	17	12.8
1977-12-01	21.2	9.5
1978-01-01	14.9	6.4
1978-02-01	9.4	8.6
1978-03-01	22.8	13.4
1978-04-01	65.7	18.6
1978-05-01	226.1	22.7
1978-06-01	103.9	25.6
1978-07-01	267.2	28.5
1978-08-01	19.7	30.3
1978-09-01	85.9	24
1978-10-01	23	18.9
1978-11-01	61.4	12.9
1978-12-01	6.4	8.6
1979-01-01	26.5	6.5
1979-02-01	13.4	10.9
1979-03-01	26.7	12.9
1979-04-01	75.8	18
1979-05-01	62.4	20.2
1979-06-01	77.9	25.6
1979-07-01	151.7	27.7
1979-08-01	115.4	28.3
1979-09-01	237.2	21.3
1979-10-01	44.2	19.3
1979-11-01	26.7	12.4
1979-12-01	14.5	10.1
1980-01-01	27	6.9
1980-02-01	8.8	7.1
1980-03-01	12.2	12.7
1980-04-01	51	18.3
1980-05-01	90.3	22.3
1980-06-01	78.2	25.8
1980-07-01	153.4	27.3
1980-08-01	251.4	25.4
1980-09-01	138.1	20.7
1980-10-01	81.9	18
1980-11-01	70.6	14.9
1980-12-01	17.4	9.3
1981-01-01	9.3	6.3
1981-02-01	13.8	8.9
1981-03-01	18.7	14.1
1981-04-01	67.1	17.5
1981-05-01	92	21.1
1981-06-01	111.3	25.6
1981-07-01	207.5	27.5
1981-08-01	188.3	27
1981-09-01	130.2	21.5
1981-10-01	34.4	15.4
1981-11-01	28.7	12.1
1981-12-01	26.1	6.8
1982-01-01	3.8	7.9
1982-02-01	14.3	7.9
1982-03-01	17.3	12.6
1982-04-01	76.5	16.1
1982-05-01	77	23.1
1982-06-01	151	23.6
1982-07-01	147.7	25.1
1982-08-01	156.9	27.2
1982-09-01	256.5	21.2
1982-10-01	104.9	19.4
1982-11-01	26.5	12.5
1982-12-01	26.8	6.2
1983-01-01	26.4	5.9
1983-02-01	13.2	9
1983-03-01	12.6	11.6
1983-04-01	40.1	17.9
1983-05-01	128.1	22.8
1983-06-01	138.8	24.2
1983-07-01	106.1	25.9
1983-08-01	136.1	26.4
1983-09-01	233.3	22.7
1983-10-01	119.1	17.8
1983-11-01	41.8	13.9
1983-12-01	18.3	9
1984-01-01	14.4	4.3
1984-02-01	4.7	6.5
1984-03-01	11.4	13.2
1984-04-01	75	18.3
1984-05-01	207.2	21.3
1984-06-01	128.8	25.2
1984-07-01	473.8	26.5
1984-08-01	102.1	27
1984-09-01	130.7	21.6
1984-10-01	31.3	17.6
1984-11-01	17.3	13.7
1984-12-01	22.4	6.5
1985-01-01	19.9	6.2
1985-02-01	16.7	8.6
1985-03-01	45.2	9.6
1985-04-01	50.4	17.7
1985-05-01	173.5	23.3
1985-06-01	153.6	23.7
1985-07-01	155.9	26.5
1985-08-01	102.9	28.9
1985-09-01	221.1	21.6
1985-10-01	44.2	17.7
1985-11-01	30.3	12.4
1985-12-01	20.5	7.5
1986-01-01	20.6	7
1986-02-01	55.5	7.5
1986-03-01	31	11.6
1986-04-01	67.2	16.2
1986-05-01	172.2	21.9
1986-06-01	141.3	24.5
1986-07-01	144.8	27.1
1986-08-01	118.3	26.2
1986-09-01	81.5	21.7
1986-10-01	47.6	16.8
1986-11-01	44.9	11.4
1986-12-01	7.6	8
1987-01-01	10.4	8.1
1987-02-01	4.6	10.9
1987-03-01	55.3	13.5
1987-04-01	58.6	17.2
1987-05-01	84.7	22.1
1987-06-01	195.8	23.6
1987-07-01	235.6	26
1987-08-01	219.4	25.8
1987-09-01	92	23.1
1987-10-01	34.1	19
1987-11-01	53.4	12.5
1987-12-01	20.2	7.8
1988-01-01	18.1	7.3
1988-02-01	9	7.2
1988-03-01	44.6	9.8
1988-04-01	20.7	17.5
1988-05-01	133	22.9
1988-06-01	131.5	25.7
1988-07-01	240.5	26.7
1988-08-01	177.2	25.7
1988-09-01	140.2	21.5
1988-10-01	101.7	17.1
1988-11-01	9.6	13.3
1988-12-01	18.3	8.6
1989-01-01	45.8	6.2
1989-02-01	27.7	6.4
1989-03-01	27.3	12.2
1989-04-01	98.2	16.3
1989-05-01	74.1	21.4
1989-06-01	144.8	23.7
1989-07-01	397.8	26.3
1989-08-01	222.7	26.7
1989-09-01	132	22.9
1989-10-01	46.4	17.8
1989-11-01	83.1	12.4
1989-12-01	25.6	7.7
1990-01-01	13.2	7.3
1990-02-01	39.3	7.9
1990-03-01	23.5	13.8
1990-04-01	59.2	16.8
1990-05-01	153.3	21.3
1990-06-01	278.8	24.8
1990-07-01	89.3	27.1
1990-08-01	59.7	28.6
1990-09-01	73.1	23.6
1990-10-01	106.5	17.2
1990-11-01	56.4	14.2
1990-12-01	2.6	8.4
1991-01-01	21.4	7.2
1991-02-01	18	8.8
1991-03-01	26.6	13.4
1991-04-01	54.1	17
1991-05-01	108.7	20.8
1991-06-01	188.8	25.6
1991-07-01	104.9	27.1
1991-08-01	182.4	26
1991-09-01	57.8	23.1
1991-10-01	77.7	17.4
1991-11-01	26	12.3
1991-12-01	27.7	8.1
1992-01-01	12.2	5.5
1992-02-01	26.4	8.2
1992-03-01	37.9	11.1
1992-04-01	62.8	18.5
1992-05-01	234.8	21.4
1992-06-01	158.9	24.2
1992-07-01	204.5	26.9
1992-08-01	181	26.7
1992-09-01	136.8	22.3
1992-10-01	53	16.7
1992-11-01	6	12.1
1992-12-01	2.7	8.1
1993-01-01	8.6	5.4
1993-02-01	31.6	10.2
1993-03-01	52.9	12.3
1993-04-01	62	18.3
1993-05-01	78.2	20.9
1993-06-01	283.8	25
1993-07-01	138.3	26.1
1993-08-01	348.2	24.2
1993-09-01	124.4	22.6
1993-10-01	83.6	17.3
1993-11-01	53.3	12.8
1993-12-01	17.9	6.9
1994-01-01	10.5	5.3
1994-02-01	8.8	9.1
1994-03-01	45	11.1
1994-04-01	112.3	18.4
1994-05-01	17	23.9
1994-06-01	140.9	24.3
1994-07-01	89.4	28.3
1994-08-01	31.7	30.7
1994-09-01	181.4	21.1
1994-10-01	71.7	16.7
1994-11-01	127.4	14.4
1994-12-01	31.8	8.9
1995-01-01	12	5.7
1995-02-01	19.9	7.9
1995-03-01	14.1	11.9
1995-04-01	51.3	16.8
1995-05-01	120.7	22.7
1995-06-01	110.1	25.4
1995-07-01	113.5	27.4
1995-08-01	64.6	27.4
1995-09-01	97.8	23.8
1995-10-01	90.9	17.8
1995-11-01	16.6	12.8
1995-12-01	29.7	8
1996-01-01	24.4	5.4
1996-02-01	12.8	6.9
1996-03-01	81.2	10.6
1996-04-01	73.4	15.2
1996-05-01	85.9	20.2
1996-06-01	35.4	25.8
1996-07-01	224.6	27.7
1996-08-01	36.5	29.1
1996-09-01	44.7	22.7
1996-10-01	60.6	17.1
1996-11-01	53.3	12.4
1996-12-01	2.2	7.4
1997-01-01	19.5	7.5
1997-02-01	28.5	8.6
1997-03-01	27	13.6
1997-04-01	58.3	17.1
1997-05-01	83.4	22.8
1997-06-01	104.3	24.3
1997-07-01	143	27.3
1997-08-01	26.6	30
1997-09-01	29.9	23.1
1997-10-01	33.1	17.6
1997-11-01	16.1	12.3
1997-12-01	21.7	7.3
1998-01-01	17.3	6
1998-02-01	26.5	8.9
1998-03-01	14.7	12.1
1998-04-01	107.7	22.3
1998-05-01	108.7	22.3
1998-06-01	199.7	24.4
1998-07-01	335.2	27.4
1998-08-01	255	26.1
1998-09-01	107.3	23.6
1998-10-01	33.2	19.4
1998-11-01	0.8	15.1
1998-12-01	23.4	8.9
1999-01-01	3.4	7.1
1999-02-01	2.7	10.4
1999-03-01	39.3	12.1
1999-04-01	169.4	17.6
1999-05-01	101.4	21.7
1999-06-01	186.8	24.4
1999-07-01	128.4	26.7
1999-08-01	37.6	27.2
1999-09-01	64	24.9
1999-10-01	142.6	18
1999-11-01	53.1	13.2
1999-12-01	7.2	6.9
2000-01-01	10	6.6
2000-02-01	1.3	8.6
2000-03-01	30.9	13.4
2000-04-01	59.8	17.6
2000-05-01	45.5	23.5
2000-06-01	147.1	24.1
2000-07-01	276.7	27.8
2000-08-01	175.9	25.8
2000-09-01	189	22.6
2000-10-01	128.6	18.3
2000-11-01	23.9	11.7
2000-12-01	22.8	7.9
2001-01-01	11.8	7.2
2001-02-01	5.6	10
2001-03-01	4.3	15.5
2001-04-01	33.6	17.5
2001-05-01	73.3	22.4
2001-06-01	168.9	24.2
2001-07-01	72.5	29.8
2001-08-01	179.5	25.5
2001-09-01	102.7	22.1
2001-10-01	85.2	18.6
2001-11-01	31.7	13.5
2001-12-01	10.4	7.1
2002-01-01	17.2	6.5
2002-02-01	6.9	10.9
2002-03-01	68	14.8
2002-04-01	92.4	17.6
2002-05-01	182.5	20.5
2002-06-01	332.4	25.2
2002-07-01	65.9	28.3
2002-08-01	107.3	26.4
2002-09-01	34	24
2002-10-01	86.2	19.3
2002-11-01	44.7	13.4
2002-12-01	13	7.9
2003-01-01	4.5	7
2003-02-01	9.7	10.8
2003-03-01	17.4	13.4
2003-04-01	49.7	18.7
2003-05-01	208.1	22.6
2003-06-01	102.8	25
2003-07-01	171.8	27.1
2003-08-01	165.8	27.5
2003-09-01	156.1	23.1
2003-10-01	69.2	17
2003-11-01	69.4	13.1
2003-12-01	21.9	8.3
2004-01-01	11.2	6.9
2004-02-01	23	9.1
2004-03-01	77.5	13.3
2004-04-01	73	20.1
2004-05-01	96	21.6
2004-06-01	136.7	23.8
2004-07-01	187.2	27.7
2004-08-01	93	27.4
2004-09-01	153.5	22.7
2004-10-01	64	16.3
2004-11-01	69.2	12.7
2004-12-01	31	8.1
2005-01-01	18.7	5.9
2005-02-01	18.5	7.6
2005-03-01	38.6	12.9
2005-04-01	56.5	19.6
2005-05-01	69.5	22.4
2005-06-01	160.7	26
2005-07-01	130.6	27.5
2005-08-01	317.8	24.7
2005-09-01	115.7	24.7
2005-10-01	66.1	16.6
2005-11-01	35.5	12.9
2005-12-01	10.9	7.3
2006-01-01	17.7	6.7
2006-02-01	55.4	8
2006-03-01	55.5	12.7
2006-04-01	31.1	18.8
2006-05-01	173.1	22.7
2006-06-01	56.1	25.6
2006-07-01	56.2	30.4
2006-08-01	6.1	31.6
2006-09-01	115.8	23.3
2006-10-01	114.2	19.9
2006-11-01	28.6	14.2
2006-12-01	5	7.8
2007-01-01	28.1	6.9
2007-02-01	7.6	11.7
2007-03-01	37.7	13.8
2007-04-01	133.1	17.8
2007-05-01	93.3	24.1
2007-06-01	239.2	24
2007-07-01	418.2	26.7
2007-08-01	104.6	29.2
2007-09-01	53.5	23.2
2007-10-01	70.8	17.9
2007-11-01	10.9	13.2
2007-12-01	23.7	8.8
2008-01-01	26.1	4.7
2008-02-01	26.7	6.8
2008-03-01	28	14.6
2008-04-01	89.4	18.3
2008-05-01	146.9	23.2
2008-06-01	160.3	25.5
2008-07-01	217.8	28.3
2008-08-01	234.2	25.1
2008-09-01	189.7	24
2008-10-01	34	18.8
2008-11-01	37.8	12.7
2008-12-01	10.3	7.8
2009-01-01	2	6.6
2009-02-01	8.1	11.2
2009-03-01	30.1	13.8
2009-04-01	70.1	18.2
2009-05-01	74.1	21.4
2009-06-01	116.6	24.9
2009-07-01	173.8	27.4
2009-08-01	162	26.7
2009-09-01	105.2	25.3
2009-10-01	93.4	18.7
2009-11-01	23.7	11.6
2009-12-01	4.5	9
2010-01-01	7.8	7.5
2010-02-01	13.6	9.2
2010-03-01	34.4	13.1
2010-04-01	67.4	16.1
2010-05-01	92.6	21.1
2010-06-01	100.3	24
2010-07-01	244.3	28.3
2010-08-01	219.2	27.6
2010-09-01	206.9	24.4
2010-10-01	46.1	18
2010-11-01	12.1	13.9
2010-12-01	23.3	7.7

## Sheet: Shapingba
Date	Precipitation(mm)	Temperature(℃)
1961-01-01	9.7	7.3
1961-02-01	35.2	8.7
1961-03-01	46.5	13.2
1961-04-01	50	19
1961-05-01	78.8	22.3
1961-06-01	17.3	28.7
1961-07-01	155	29.2
1961-08-01	83	29.7
1961-09-01	134.4	24.6
1961-10-01	92.3	18.4
1961-11-01	50.6	13.9
1961-12-01	34.9	9.6
1962-01-01	32.3	6.4
1962-02-01	13.5	10.8
1962-03-01	47.1	14.1
1962-04-01	80.4	17.6
1962-05-01	199.2	20.8
1962-06-01	147.9	25.4
1962-07-01	234.1	29
1962-08-01	233.8	27.3
1962-09-01	73.3	24.7
1962-10-01	90.2	18.2
1962-11-01	33.5	13.1
1962-12-01	25.1	8.8
1963-01-01	3.6	7.8
1963-02-01	21.4	9.4
1963-03-01	18.5	15.3
1963-04-01	94.5	19.8
1963-05-01	344.3	23.4
1963-06-01	61.4	25.2
1963-07-01	142.6	27.9
1963-08-01	123.2	29
1963-09-01	32.2	25.8
1963-10-01	110.7	18.2
1963-11-01	96	15
1963-12-01	24.4	10.2
1964-01-01	29.2	7.7
1964-02-01	11.9	6.3
1964-03-01	47.8	14.4
1964-04-01	84.5	21.7
1964-05-01	52.3	22.4
1964-06-01	322.9	23.2
1964-07-01	85.4	30.4
1964-08-01	121.5	28.6
1964-09-01	107.1	23.5
1964-10-01	101.4	18.6
1964-11-01	36.5	13.4
1964-12-01	31.1	8.6
1965-01-01	48.6	9.2
1965-02-01	25.3	10.3
1965-03-01	31.1	13.5
1965-04-01	72	19.1
1965-05-01	133.7	22.4
1965-06-01	209.5	23.1
1965-07-01	226.3	28.2
1965-08-01	156.3	26.6
1965-09-01	251.2	22.1
1965-10-01	93	19.5
1965-11-01	24.3	14.7
1965-12-01	47.6	8.4
1966-01-01	8.1	8.7
1966-02-01	25.3	11.1
1966-03-01	11.1	15.8
1966-04-01	62.1	19.3
1966-05-01	173.2	22
1966-06-01	157.2	25.6
1966-07-01	103.6	28.6
1966-08-01	198.9	28.7
1966-09-01	47.3	23.5
1966-10-01	124.9	18.5
1966-11-01	34	12.9
1966-12-01	13.2	8.6
1967-01-01	10.2	6.9
1967-02-01	37.9	7.9
1967-03-01	57.4	13.6
1967-04-01	29.7	18.1
1967-05-01	187.1	23.4
1967-06-01	282.1	24.8
1967-07-01	26.4	28.4
1967-08-01	46.6	30.7
1967-09-01	153.1	24.3
1967-10-01	93.1	18.2
1967-11-01	98.7	12.6
1967-12-01	23.7	8.3
1968-01-01	3.9	7.9
1968-02-01	28.4	6.5
1968-03-01	80.6	12.8
1968-04-01	140.7	16.5
1968-05-01	177.4	21.3
1968-06-01	186.1	24.4
1968-07-01	183.8	27.6
1968-08-01	156.7	26.9
1968-09-01	288.2	23
1968-10-01	51	18.3
1968-11-01	76.3	15
1968-12-01	11.4	11.6
1969-01-01	28.1	7
1969-02-01	0.8	8.8
1969-03-01	74.1	15.2
1969-04-01	51.9	20.2
1969-05-01	87.2	24.9
1969-06-01	101.3	24.2
1969-07-01	145.9	28.8
1969-08-01	118.8	28.6
1969-09-01	176.6	24.5
1969-10-01	186.1	20.1
1969-11-01	91.3	12.3
1969-12-01	18.4	8.9
1970-01-01	24.1	7
1970-02-01	19.7	10.7
1970-03-01	55.5	11
1970-04-01	88.8	17.6
1970-05-01	197.6	23.1
1970-06-01	79.7	24.1
1970-07-01	198.4	28
1970-08-01	42.8	30.1
1970-09-01	233.7	23.4
1970-10-01	53.2	17.9
1970-11-01	69.4	13.7
1970-12-01	34.6	10.5
1971-01-01	38.8	7.7
1971-02-01	16.4	9.7
1971-03-01	39.5	15.5
1971-04-01	57.4	18.8
1971-05-01	128.5	21.8
1971-06-01	134.7	25
1971-07-01	49.3	30.6
1971-08-01	20	29.9
1971-09-01	209.5	22.6
1971-10-01	111.3	17.8
1971-11-01	22.5	13.9
1971-12-01	26.4	10.1
1972-01-01	8.1	8.4
1972-02-01	34.2	7.5
1972-03-01	25	15.8
1972-04-01	148	16.9
1972-05-01	191.7	22.8
1972-06-01	200.9	26.1
1972-07-01	93	29.2
1972-08-01	100.9	30.5
1972-09-01	201	21.3
1972-10-01	100.8	18.1
1972-11-01	44	14.3
1972-12-01	24.2	9.6
1973-01-01	9	7.7
1973-02-01	6.8	12.2
1973-03-01	29.9	15.8
1973-04-01	153.7	20.1
1973-05-01	109.5	22
1973-06-01	183.2	24.7
1973-07-01	168.2	28.1
1973-08-01	57.3	29.7
1973-09-01	296.5	23.5
1973-10-01	26.9	18.7
1973-11-01	35.2	14.5
1973-12-01	16.1	10.4
1974-01-01	12.3	7.3
1974-02-01	12.5	8.2
1974-03-01	49.8	12.5
1974-04-01	74.6	20.2
1974-05-01	153.5	22.5
1974-06-01	220.8	24.7
1974-07-01	50.3	28.6
1974-08-01	372.5	25.8
1974-09-01	169.1	23.2
1974-10-01	97.3	18.1
1974-11-01	10.9	14.9
1974-12-01	34.4	8.1
1975-01-01	19	8.3
1975-02-01	25.6	10.3
1975-03-01	21.8	15.4
1975-04-01	173.5	18.3
1975-05-01	124.4	21.2
1975-06-01	213.3	24.7
1975-07-01	36.9	28.9
1975-08-01	125.2	29.6
1975-09-01	81.9	27.3
1975-10-01	93.7	19.4
1975-11-01	56.8	11.9
1975-12-01	53.3	6.5
1976-01-01	26.6	7.3
1976-02-01	15.4	10.6
1976-03-01	35.6	11.4
1976-04-01	51.2	18.1
1976-05-01	275.6	21.2
1976-06-01	155.7	24.4
1976-07-01	181	26.7
1976-08-01	3.9	30.4
1976-09-01	105.9	22.9
1976-10-01	123.7	19.4
1976-11-01	42.1	11.6
1976-12-01	28.2	8.5
1977-01-01	12.4	5.2
1977-02-01	25.6	7.7
1977-03-01	35	13.6
1977-04-01	230.5	18.2
1977-05-01	145.5	21.2
1977-06-01	174.4	24.7
1977-07-01	130.8	28.9
1977-08-01	163.8	28
1977-09-01	46.4	25.7
1977-10-01	115.1	19.5
1977-11-01	49.3	13.6
1977-12-01	22.4	10.8
1978-01-01	31.4	7.6
1978-02-01	5.2	9.7
1978-03-01	36.3	14.2
1978-04-01	143.5	18.8
1978-05-01	348.3	22.4
1978-06-01	124	25.5
1978-07-01	90.9	29.6
1978-08-01	98.4	30
1978-09-01	51.3	25
1978-10-01	49.6	19.6
1978-11-01	73.6	13.4
1978-12-01	4.7	10
1979-01-01	24.7	8.2
1979-02-01	12.3	11.9
1979-03-01	28.3	13.7
1979-04-01	92.7	19.2
1979-05-01	77.9	20.1
1979-06-01	209.3	24.9
1979-07-01	197.1	28.5
1979-08-01	202.1	28.5
1979-09-01	196.3	21.8
1979-10-01	72.1	20
1979-11-01	20.5	13.7
1979-12-01	26.7	10.8
1980-01-01	31	8.3
1980-02-01	14.3	8
1980-03-01	12.1	13.7
1980-04-01	120.8	18.6
1980-05-01	70.4	23
1980-06-01	66.6	26
1980-07-01	260.9	27.6
1980-08-01	186.6	25.5
1980-09-01	84.7	22
1980-10-01	144	18.9
1980-11-01	53.8	16.1
1980-12-01	17.4	10.6
1981-01-01	10.5	7.8
1981-02-01	15.5	10.5
1981-03-01	17	15.2
1981-04-01	131.5	18.4
1981-05-01	228.3	21.2
1981-06-01	64.6	25.8
1981-07-01	362.7	29
1981-08-01	142.8	28.9
1981-09-01	46.2	23.4
1981-10-01	77.9	15.9
1981-11-01	35.7	12.9
1981-12-01	25.2	8.1
1982-01-01	6.8	8.8
1982-02-01	20.8	8.8
1982-03-01	24.1	13.7
1982-04-01	125.6	16.3
1982-05-01	165.7	23.2
1982-06-01	168.5	23.4
1982-07-01	171.6	26.4
1982-08-01	160.4	28.3
1982-09-01	135.7	22.2
1982-10-01	112.1	19.6
1982-11-01	50	13.9
1982-12-01	43.9	7.8
1983-01-01	33.4	7.1
1983-02-01	26.1	9.5
1983-03-01	24.2	12.2
1983-04-01	95	18.2
1983-05-01	81.5	23.2
1983-06-01	99.7	24.5
1983-07-01	218.2	27.3
1983-08-01	233.7	27.4
1983-09-01	152	23.9
1983-10-01	104.8	19
1983-11-01	43.8	15.4
1983-12-01	25.7	10
1984-01-01	17.2	5.6
1984-02-01	9.3	7.6
1984-03-01	31.3	13.8
1984-04-01	104.4	19.2
1984-05-01	162.7	21.8
1984-06-01	162.2	26.4
1984-07-01	188.4	27.9
1984-08-01	190.5	27.8
1984-09-01	52.4	23
1984-10-01	61.6	18.2
1984-11-01	29.8	15.2
1984-12-01	25.3	7.8
1985-01-01	20.7	7.5
1985-02-01	21	9.3
1985-03-01	79	10.4
1985-04-01	83.2	18.4
1985-05-01	112.8	24.3
1985-06-01	173.9	23.9
1985-07-01	128.8	27.3
1985-08-01	118.4	30
1985-09-01	82.9	23.1
1985-10-01	89.4	18.8
1985-11-01	73	13.6
1985-12-01	20.9	8.3
1986-01-01	10.9	8.6
1986-02-01	38.7	8.5
1986-03-01	26.1	13.2
1986-04-01	63.8	17.5
1986-05-01	126.5	22.6
1986-06-01	210.1	25.4
1986-07-01	279.6	27.5
1986-08-01	142.4	27.3
1986-09-01	112.6	22.4
1986-10-01	72	17.8
1986-11-01	51.9	12.4
1986-12-01	6.8	9.8
1987-01-01	12.5	10
1987-02-01	14.2	12.2
1987-03-01	21	15
1987-04-01	52.1	18
1987-05-01	57.4	22.8
1987-06-01	166.8	24.6
1987-07-01	195.7	26.5
1987-08-01	120.4	27.7
1987-09-01	133.4	23.7
1987-10-01	84.1	19.4
1987-11-01	38.9	14
1987-12-01	13.7	9
1988-01-01	21.6	8.3
1988-02-01	15.6	8.7
1988-03-01	27.5	10.9
1988-04-01	73.2	18.1
1988-05-01	241.1	23.2
1988-06-01	154.7	26.1
1988-07-01	156	28.9
1988-08-01	76.6	27.4
1988-09-01	355.3	22.1
1988-10-01	81.9	17.9
1988-11-01	18.7	14.4
1988-12-01	31.8	10.4
1989-01-01	38.1	7.4
1989-02-01	26.6	7.3
1989-03-01	37.6	12.8
1989-04-01	114.8	17.1
1989-05-01	76.7	22
1989-06-01	178.7	24.6
1989-07-01	127.4	28.1
1989-08-01	193.8	27.9
1989-09-01	112.6	24.4
1989-10-01	143.1	18.7
1989-11-01	48.8	13.3
1989-12-01	39.2	9
1990-01-01	29.1	8.7
1990-02-01	21.1	9
1990-03-01	32.1	15.1
1990-04-01	82.8	18
1990-05-01	212.6	22.2
1990-06-01	169.6	25
1990-07-01	93.3	28.7
1990-08-01	43.7	30.3
1990-09-01	110.2	24.9
1990-10-01	120.5	17.6
1990-11-01	40.4	15.5
1990-12-01	1.3	9.7
1991-01-01	10.8	8.6
1991-02-01	24.4	10
1991-03-01	31.1	15
1991-04-01	83.2	17.5
1991-05-01	262.1	21.5
1991-06-01	168.9	26.4
1991-07-01	161.5	27.7
1991-08-01	112.3	27.1
1991-09-01	133.9	23.7
1991-10-01	109.7	18.3
1991-11-01	37.4	13.5
1991-12-01	45.3	9.5
1992-01-01	9.3	7.3
1992-02-01	40.6	9.1
1992-03-01	68.1	12.2
1992-04-01	135.3	19.5
1992-05-01	188.3	21.6
1992-06-01	220.5	24.9
1992-07-01	69.1	28.1
1992-08-01	64.6	29.2
1992-09-01	66.9	24.6
1992-10-01	76.6	17.4
1992-11-01	33.3	13.7
1992-12-01	14.8	9.7
1993-01-01	27	6.8
1993-02-01	49.9	11.4
1993-03-01	91.8	13.9
1993-04-01	84.4	18.9
1993-05-01	99	21.7
1993-06-01	144.7	25.4
1993-07-01	173.9	27.1
1993-08-01	165.6	25
1993-09-01	146.2	23.3
1993-10-01	94.7	18.2
1993-11-01	69.2	14.5
1993-12-01	17.9	8.2
1994-01-01	15.5	7.4
1994-02-01	10.2	10.5
1994-03-01	35.4	11.9
1994-04-01	47.3	19.4
1994-05-01	50.8	24
1994-06-01	118.6	25.3
1994-07-01	209.2	28.8
1994-08-01	98	30.8
1994-09-01	126.4	22.1
1994-10-01	120.2	17.5
1994-11-01	104.3	16
1994-12-01	46.6	10.5
1995-01-01	30	7.4
1995-02-01	21.7	9.1
1995-03-01	20.8	12.9
1995-04-01	27.1	18
1995-05-01	117.9	23
1995-06-01	224.9	25.6
1995-07-01	167.4	28.3
1995-08-01	51.1	28.8
1995-09-01	77	24.9
1995-10-01	100.5	18.8
1995-11-01	45.7	13.8
1995-12-01	39.4	9.3
1996-01-01	27.5	6.7
1996-02-01	16.8	8.4
1996-03-01	45	12.4
1996-04-01	61.7	16.6
1996-05-01	145.6	20.5
1996-06-01	265	25.5
1996-07-01	447.2	27.7
1996-08-01	167	29.8
1996-09-01	65.2	24.1
1996-10-01	49.9	18.4
1996-11-01	101.8	13.5
1996-12-01	5.6	9
1997-01-01	16.6	9
1997-02-01	31.6	9.6
1997-03-01	58.8	14.7
1997-04-01	73.8	18
1997-05-01	170.8	23.3
1997-06-01	144.4	24.2
1997-07-01	161.5	28.1
1997-08-01	28.3	30.9
1997-09-01	110	23.8
1997-10-01	65	18.1
1997-11-01	24.9	13.6
1997-12-01	13.1	8.6
1998-01-01	11.4	8
1998-02-01	28.8	10.2
1998-03-01	11.5	13.3
1998-04-01	194.1	23.1
1998-05-01	188.3	23.5
1998-06-01	337.1	24.9
1998-07-01	198.5	28.5
1998-08-01	282.9	27.1
1998-09-01	116.9	24.6
1998-10-01	99.5	20.7
1998-11-01	4.8	16.3
1998-12-01	34.2	10.4
1999-01-01	12.7	8.6
1999-02-01	12.6	11.4
1999-03-01	57.9	13.8
1999-04-01	144.9	18.7
1999-05-01	144.3	21.5
1999-06-01	184.1	25.2
1999-07-01	263.4	27.1
1999-08-01	185.5	27.7
1999-09-01	76.2	25.9
1999-10-01	115.8	18.9
1999-11-01	79.9	14.6
1999-12-01	28.3	8.5
2000-01-01	13.9	7.8
2000-02-01	6.2	9.4
2000-03-01	33.7	14.1
2000-04-01	115.2	17.8
2000-05-01	95.5	23.7
2000-06-01	96.1	25.2
2000-07-01	229.8	28.5
2000-08-01	123.5	26.5
2000-09-01	174.6	23.2
2000-10-01	61	19.6
2000-11-01	40	13.1
2000-12-01	21.4	9.7
2001-01-01	40.2	8.3
2001-02-01	7.8	11.1
2001-03-01	30.1	16.2
2001-04-01	83	17.8
2001-05-01	144.3	22.5
2001-06-01	170.8	24.1
2001-07-01	26.5	30.7
2001-08-01	92.9	27.2
2001-09-01	42.5	24.5
2001-10-01	112.5	19.7
2001-11-01	41.9	15.1
2001-12-01	22.3	8.6
2002-01-01	27.1	8.1
2002-02-01	18.9	11.6
2002-03-01	50.2	15.9
2002-04-01	169.7	19.1
2002-05-01	210.2	20.9
2002-06-01	450.5	25.6
2002-07-01	115.3	28.6
2002-08-01	199.3	26.6
2002-09-01	72.3	25.2
2002-10-01	49.1	19.9
2002-11-01	36.1	15
2002-12-01	31.9	9.6
2003-01-01	11.8	8.4
2003-02-01	9.7	12.7
2003-03-01	18.3	14.6
2003-04-01	69.7	19.5
2003-05-01	208.5	22.7
2003-06-01	364.5	24.7
2003-07-01	132.1	28.3
2003-08-01	30.1	29.6
2003-09-01	68.7	24.3
2003-10-01	32.7	17.7
2003-11-01	55.6	14.6
2003-12-01	23.7	9.5
2004-01-01	16.3	8.6
2004-02-01	30.6	10.6
2004-03-01	90.3	14.2
2004-04-01	75.2	21
2004-05-01	200.1	22.1
2004-06-01	180.1	24
2004-07-01	195	28.6
2004-08-01	105	28.5
2004-09-01	142.3	23.4
2004-10-01	49.7	16.7
2004-11-01	80.1	13.6
2004-12-01	17.4	9.6
2005-01-01	10.3	7.6
2005-02-01	27.5	9.4
2005-03-01	69.3	13.5
2005-04-01	79.4	20.2
2005-05-01	182.1	22.8
2005-06-01	137.4	26.9
2005-07-01	101.7	29.5
2005-08-01	221.8	25.9
2005-09-01	62.2	26.3
2005-10-01	83.4	17.8
2005-11-01	31.6	14.5
2005-12-01	13.1	8.8
2006-01-01	26.3	7.8
2006-02-01	51.5	9
2006-03-01	81.2	13.3
2006-04-01	70.9	19.2
2006-05-01	150.4	22.9
2006-06-01	127	25.4
2006-07-01	111.8	31
2006-08-01	30	32.4
2006-09-01	82.7	24.8
2006-10-01	38.3	20.7
2006-11-01	59.6	14.6
2006-12-01	9.9	9.4
2007-01-01	19	8
2007-02-01	31.6	12.8
2007-03-01	38.7	15.1
2007-04-01	119.5	18.3
2007-05-01	92.6	24.6
2007-06-01	219.6	24.4
2007-07-01	553.4	27.1
2007-08-01	74.8	29.8
2007-09-01	149.3	24.1
2007-10-01	81.3	19.4
2007-11-01	33.7	14.4
2007-12-01	25.7	10.3
2008-01-01	16.2	6.2
2008-02-01	42.7	7.4
2008-03-01	43.8	15.6
2008-04-01	75.1	19
2008-05-01	69.1	23.8
2008-06-01	254.4	25.9
2008-07-01	55.1	29.1
2008-08-01	108.4	26.4
2008-09-01	54.1	25.6
2008-10-01	154.3	19.6
2008-11-01	59.8	14.2
2008-12-01	29.7	9.5
2009-01-01	26.8	7.7
2009-02-01	16.6	13
2009-03-01	45.2	14.8
2009-04-01	117.4	18.8
2009-05-01	93.5	21.9
2009-06-01	260.2	25.4
2009-07-01	102.1	28.9
2009-08-01	383.7	28.4
2009-09-01	49.3	26.9
2009-10-01	66.5	19.6
2009-11-01	18	12.9
2009-12-01	19.6	9.9
2010-01-01	20.8	9.3
2010-02-01	13.4	10.8
2010-03-01	47.4	14.5
2010-04-01	141.6	16.8
2010-05-01	121.9	21.9
2010-06-01	197.1	24.2
2010-07-01	185	29.6
2010-08-01	105.6	28.9
2010-09-01	57.2	25.1
2010-10-01	62.5	18.7
2010-11-01	56.7	14.8
2010-12-01	35.5	9
