# Supplementary material for: Changes and Relationships of Climatic and Hydrological Droughts in the Jialing River Basin, China
Source: PLoS One. 2015 Nov 6;10(11):e0141648. doi: 10.1371/journal.pone.0141648 (PMC4636145; doi:10.1371/journal.pone.0141648)
Supplement: S2 Dataset — (XLSX) [file pone.0141648.s002.xlsx]

## Sheet: SPEI at each met-station
		Minxian				Wudu				Songpan				Pingwu				Mianyang				Lueyang				Guangyuan				Wanyuan				Langzhong				Bazhong				Daxian				Suining
Year	Month	3 months(Time scale)	6	9	12	3	6	9	12	3	6	9	12	3	6	9	12	3	6	9	12	3	6	9	12	3	6	9	12	3	6	9	12	3	6	9	12	3	6	9	12	3	6	9	12	3	6	9	12
1961	1	NaN	NaN	NaN	NaN	NaN	NaN	NaN	NaN	NaN	NaN	NaN	NaN	NaN	NaN	NaN	NaN	NaN	NaN	NaN	NaN	NaN	NaN	NaN	NaN	NaN	NaN	NaN	NaN	NaN	NaN	NaN	NaN	NaN	NaN	NaN	NaN	NaN	NaN	NaN	NaN	NaN	NaN	NaN	NaN	NaN	NaN	NaN	NaN
1961	2	NaN	NaN	NaN	NaN	NaN	NaN	NaN	NaN	NaN	NaN	NaN	NaN	NaN	NaN	NaN	NaN	NaN	NaN	NaN	NaN	NaN	NaN	NaN	NaN	NaN	NaN	NaN	NaN	NaN	NaN	NaN	NaN	NaN	NaN	NaN	NaN	NaN	NaN	NaN	NaN	NaN	NaN	NaN	NaN	NaN	NaN	NaN	NaN
1961	3	1.53	NaN	NaN	NaN	1.61	NaN	NaN	NaN	1.33	NaN	NaN	NaN	0.35	NaN	NaN	NaN	0.87	NaN	NaN	NaN	1.01	NaN	NaN	NaN	0.74	NaN	NaN	NaN	1.34	NaN	NaN	NaN	0.98	NaN	NaN	NaN	1.37	NaN	NaN	NaN	0.81	NaN	NaN	NaN	0.37	NaN	NaN	NaN
1961	4	1.54	NaN	NaN	NaN	1.61	NaN	NaN	NaN	1.04	NaN	NaN	NaN	1.72	NaN	NaN	NaN	1.86	NaN	NaN	NaN	1.15	NaN	NaN	NaN	1	NaN	NaN	NaN	0.26	NaN	NaN	NaN	0.89	NaN	NaN	NaN	0.46	NaN	NaN	NaN	-0.22	NaN	NaN	NaN	0.24	NaN	NaN	NaN
1961	5	1	NaN	NaN	NaN	-0.04	NaN	NaN	NaN	0.63	NaN	NaN	NaN	0	NaN	NaN	NaN	0.58	NaN	NaN	NaN	0.44	NaN	NaN	NaN	-0.35	NaN	NaN	NaN	0.55	NaN	NaN	NaN	0.32	NaN	NaN	NaN	-0.24	NaN	NaN	NaN	-0.63	NaN	NaN	NaN	-0.15	NaN	NaN	NaN
1961	6	0.67	0.94	NaN	NaN	0.45	0.83	NaN	NaN	0.4	0.79	NaN	NaN	2.24	2.27	NaN	NaN	2.54	2.58	NaN	NaN	2.43	2.42	NaN	NaN	1.83	1.82	NaN	NaN	0.09	0.41	NaN	NaN	-0.22	0	NaN	NaN	-0.83	-0.3	NaN	NaN	-1.31	-1.06	NaN	NaN	-0.85	-0.68	NaN	NaN
1961	7	-0.79	0.02	NaN	NaN	0.14	0.65	NaN	NaN	-0.22	0.26	NaN	NaN	1.75	1.88	NaN	NaN	2.62	2.69	NaN	NaN	2.31	2.34	NaN	NaN	1.87	1.93	NaN	NaN	-0.78	-0.72	NaN	NaN	-0.69	-0.47	NaN	NaN	-1.36	-1.22	NaN	NaN	-1.62	-1.54	NaN	NaN	-0.88	-0.74	NaN	NaN
1961	8	-0.85	-0.12	NaN	NaN	0.49	0.43	NaN	NaN	-0.38	0.08	NaN	NaN	1.89	1.8	NaN	NaN	2.49	2.42	NaN	NaN	1.92	1.95	NaN	NaN	1.96	1.88	NaN	NaN	-1.03	-0.9	NaN	NaN	-0.48	-0.42	NaN	NaN	-1.06	-1.17	NaN	NaN	-1.41	-1.58	NaN	NaN	-0.89	-0.91	NaN	NaN
1961	9	-0.17	0.27	0.46	NaN	-0.24	0.03	0.3	NaN	-0.72	-0.38	-0.06	NaN	0.06	1.67	1.65	NaN	0.62	2.16	2.22	NaN	0.53	1.7	1.74	NaN	1.05	1.67	1.69	NaN	-1.02	-0.97	-0.82	NaN	-0.72	-0.72	-0.61	NaN	-1.18	-1.42	-1.26	NaN	-0.73	-1.26	-1.2	NaN	-0.45	-0.82	-0.79	NaN
1961	10	1.34	0.55	0.91	NaN	-0.25	-0.04	0.4	NaN	-0.06	-0.14	0.21	NaN	0.44	1.55	1.71	NaN	0.23	2.12	2.23	NaN	0.5	1.79	1.84	NaN	0.97	1.87	1.88	NaN	0.26	-0.26	-0.27	NaN	0.46	-0.12	0.04	NaN	0.3	-0.67	-0.61	NaN	0.1	-1.01	-1.06	NaN	0.09	-0.57	-0.51	NaN
1961	11	1.9	0.57	0.9	NaN	0.11	0.43	0.42	NaN	0.19	-0.12	0.21	NaN	0.74	1.87	1.78	NaN	0.4	2.34	2.27	NaN	0.73	1.92	1.84	NaN	0.79	2.11	1.93	NaN	0.74	-0.36	-0.28	NaN	0.85	-0.11	-0.06	NaN	0.65	-0.55	-0.69	NaN	0.76	-0.73	-1	NaN	0.98	-0.56	-0.57	NaN
1961	12	2.22	0.59	0.84	0.98	1.66	0.16	0.35	0.57	1.13	-0.29	0.04	0.33	1.88	0.39	1.83	1.81	1.71	0.86	2.21	2.26	1.85	0.88	1.83	1.86	2.73	1.48	1.93	1.93	1.81	-0.33	-0.35	-0.21	2.51	0	-0.15	-0.03	1.85	-0.47	-0.83	-0.63	0.85	-0.42	-1.07	-1	1.26	-0.18	-0.59	-0.56
1962	1	1.46	1.51	0.64	0.98	1.92	0.21	0.17	0.58	0.31	-0.06	-0.09	0.24	2.1	0.69	1.65	1.79	1.7	0.45	2.12	2.22	0.88	0.57	1.81	1.85	1.69	1.12	1.94	1.93	0.44	0.27	-0.19	-0.2	-0.23	0.44	-0.12	0.03	0.13	0.26	-0.65	-0.59	0.88	0.24	-0.92	-0.97	0.38	0.13	-0.52	-0.47
1962	2	1.45	1.96	0.64	0.94	0.15	0.15	0.41	0.4	-0.29	0.15	-0.15	0.21	-0.79	0.57	1.82	1.74	-1.46	0.11	2.28	2.21	-0.55	0.59	1.87	1.8	-0.82	0.66	2.08	1.89	0.25	0.71	-0.32	-0.23	-0.27	0.77	-0.14	-0.09	-0.98	0.49	-0.59	-0.74	-0.6	0.6	-0.79	-1.05	-0.63	0.77	-0.6	-0.6
1962	3	-0.22	2.06	0.58	0.79	-1	0.8	-0.02	0.15	1.08	1.36	0.04	0.29	-1.03	1.11	0.24	1.77	-1.68	0.4	0.65	2.15	-1.68	0.81	0.7	1.75	-1.19	1.95	1.36	1.85	-0.97	1.48	-0.41	-0.41	-0.9	2	-0.12	-0.25	-1.19	1.47	-0.6	-0.92	0.05	0.72	-0.47	-1.09	-1.17	0.34	-0.36	-0.74
1962	4	-1.2	-0.68	1.04	0.31	-1.91	-0.47	-0.41	-0.25	0.49	0.62	0.21	0.04	-1.3	-0.13	0.33	1.46	-2.36	-1.08	-0.07	2.04	-1.31	-0.61	0.24	1.66	-1.18	-0.07	0.79	1.75	-0.92	-0.58	0.01	-0.37	-0.84	-0.82	0.18	-0.29	-1.01	-0.86	0	-0.81	-0.69	-0.13	0.05	-1.04	-0.6	-0.35	-0.08	-0.66
1962	5	-1.83	-1.63	0.68	-0.12	-1.49	-1.4	-0.93	-0.11	0.47	0.45	0.52	0.12	-1.03	-1.05	-0.18	1.59	-1.55	-1.88	-0.84	2.09	-1.43	-1.47	-0.44	1.54	-1.37	-1.38	-0.27	1.71	-1.77	-1.69	-0.13	-0.82	-1.23	-1.25	-0.1	-0.64	-1.55	-1.74	-0.29	-1.04	-0.52	-0.68	0.26	-1.02	-0.19	-0.38	0.42	-0.66
1962	6	-1.48	-1.41	-0.21	-0.24	-0.86	-1.05	-0.33	-0.41	0.34	0.64	1.1	0.27	0.59	0.29	0.91	0.39	-0.53	-1.13	-0.46	0.32	-1.06	-1.43	-0.67	0.12	-0.21	-0.48	0.77	1.07	-1.84	-1.88	-0.51	-1.12	-0.88	-1.06	0.04	-0.66	-1.75	-2.01	-0.44	-1.26	-1.52	-1.5	-1.03	-1.27	-0.08	-0.41	0.08	-0.44
1962	7	1.04	0.47	0.61	1.34	0.79	0.18	0.51	0.2	0.71	0.91	0.92	0.67	1.54	1.29	1.5	1.39	-0.27	-0.9	-0.67	-0.43	0.98	0.64	0.8	0.81	1.43	1.19	1.39	1.48	-2.03	-2.42	-2.13	-1.17	-1.09	-1.28	-1.31	-0.83	-1.69	-1.94	-2.08	-1.16	-1.79	-1.76	-1.7	-1.38	-0.39	-0.55	-0.53	-0.27
1962	8	0.98	-0.07	0.01	1.05	0.97	0.4	0.42	0.41	0.66	0.82	0.77	0.75	1.14	0.81	0.82	0.96	-0.17	-0.73	-0.91	-0.78	1.39	0.86	0.89	1.05	1.89	1.64	1.72	1.72	-1.28	-2.01	-1.96	-1.18	0.45	-0.08	-0.13	0.11	-0.61	-1.2	-1.3	-0.83	-0.97	-1.19	-1.3	-0.73	1.2	1.08	1.02	1.27
1962	9	1.18	0.24	0.2	0.77	0.85	0.38	0.21	0.5	-0.71	-0.41	-0.15	0.23	0.77	0.82	0.7	1	-0.37	-0.65	-0.92	-0.6	1.46	0.9	0.77	1.07	1.54	1.34	1.25	1.63	-1.2	-1.8	-1.87	-1.39	0.12	-0.31	-0.43	0.12	-0.51	-1.14	-1.26	-0.73	-0.67	-1.32	-1.35	-1.25	1.1	0.92	0.76	1.01
1962	10	-0.11	0.61	0.26	0.39	0.08	0.62	0.21	0.44	-0.69	0.09	0.24	0.27	-0.51	0.87	0.66	0.86	-0.52	-0.57	-1.01	-0.83	0.51	0.99	0.78	0.9	0.67	1.4	1.22	1.38	-0.9	-1.73	-1.83	-1.78	0.68	-0.23	-0.41	-0.43	-0.01	-1.13	-1.3	-1.34	-0.29	-1.35	-1.45	-1.37	1.71	0.94	0.81	0.83
1962	11	0.86	1.12	0.31	0.41	-0.19	0.78	0.29	0.31	-0.64	0.1	0.34	0.32	0.45	1.05	0.77	0.78	-0.48	-0.46	-0.92	-1.07	0.41	1.35	0.92	0.96	-1.01	1.64	1.28	1.34	-0.69	-1.35	-1.78	-1.76	-0.29	0.07	-0.35	-0.38	-0.2	-0.76	-1.24	-1.31	-1.07	-1.36	-1.47	-1.53	-0.14	1.14	0.99	0.93
1962	12	0.89	1.26	0.36	0.33	0.74	0.92	0.47	0.31	1.75	0.08	0.3	0.53	0.45	0.8	0.84	0.73	-0.94	-0.51	-0.78	-1.06	1.03	1.57	1.02	0.89	-0.05	1.56	1.34	1.25	0.37	-1.04	-1.67	-1.75	0.38	0.2	-0.27	-0.38	-0.04	-0.49	-1.16	-1.28	-0.38	-0.79	-1.39	-1.43	0.76	1.27	1.07	0.92
1963	1	0.42	-0.04	0.61	0.25	0.96	0.23	0.64	0.25	1.67	-0.4	0.34	0.47	1.01	-0.37	0.88	0.68	-0.71	-0.59	-0.6	-1.03	1.12	0.62	1.06	0.87	0.59	0.68	1.42	1.24	0.77	-0.81	-1.66	-1.77	-0.85	0.59	-0.29	-0.47	-0.3	-0.09	-1.15	-1.32	-0.45	-0.41	-1.41	-1.5	-0.01	1.72	1.01	0.88
1963	2	-1.85	0.68	1.02	0.2	0.42	-0.08	0.77	0.28	0.92	-0.49	0.2	0.46	-0.34	0.35	1	0.71	-1.02	-0.7	-0.54	-0.97	-0.88	0.22	1.29	0.88	-0.67	-1.1	1.61	1.25	-0.41	-0.76	-1.35	-1.81	-1.25	-0.61	-0.04	-0.45	-0.71	-0.34	-0.79	-1.26	0	-1.07	-1.34	-1.46	-0.83	-0.4	1.07	0.94
1963	3	-1.29	0.17	1.09	0.18	-1.06	-0.16	0.74	0.27	-1.77	0.63	-0.39	-0.09	-1.37	-0.47	0.61	0.66	-0.82	-1.15	-0.61	-0.85	-0.49	0.54	1.51	0.97	-0.08	-0.17	1.51	1.31	0.24	0.32	-1.02	-1.67	-1.65	-0.74	-0.01	-0.45	-1.64	-0.7	-0.66	-1.25	-1.48	-1.06	-1.04	-1.54	-1.02	0	1.17	0.98
1963	4	0.03	0.21	-0.01	0.59	-0.11	0.38	0.17	0.57	-0.91	-0.16	-0.7	0.02	1.01	1.21	-0.14	0.98	0.04	-0.21	-0.59	-0.62	0.97	1.15	0.83	1.15	0.46	0.52	0.68	1.38	2.05	1.98	-0.11	-1.11	0.03	-0.32	0.54	-0.3	1.24	0.85	0.17	-0.87	1.08	0.69	-0.05	-1.21	-0.96	-0.87	1.36	0.78
1963	5	0.63	0.48	0.84	1.08	-0.18	-0.05	-0.18	0.65	-0.05	0.17	-0.33	0.18	0.65	0.49	0.49	1.04	0.72	0.48	-0.13	-0.31	2.36	2.15	1.74	1.74	1.31	1.17	0.06	1.7	2.09	1.99	0.67	-0.44	2.02	1.83	1.24	1.04	1.98	1.8	0.93	0.09	2.22	2.11	0.82	-0.32	0.8	0.48	0.13	1.23
1963	6	0.87	0.55	0.83	1.2	-0.39	-0.68	-0.36	0.43	-0.13	-0.8	0.26	-0.37	0.46	0.06	0.18	0.65	-0.02	-0.24	-0.67	-0.63	1.42	1.29	1.69	1.75	0.89	0.81	0.87	1.5	1.2	1.14	1.09	-0.46	1.48	1.16	1.33	0.83	1.42	1.14	1.04	0.11	1.67	1.33	1.06	0.04	0.42	0.14	0.38	1.13
1963	7	0.85	0.77	0.77	0.47	-0.22	-0.3	-0.15	-0.14	-0.1	-0.53	-0.17	-0.54	-0.48	-0.22	-0.09	-0.46	0.25	0.25	0.16	-0.41	0.78	0.98	1.18	1.08	0.48	0.52	0.61	0.84	-1.04	0.03	0.1	-0.76	0.74	0.64	0.5	0.94	-0.12	0.25	0.17	-0.01	0.45	0.7	0.57	0.24	0.18	-0.14	-0.16	1.04
1963	8	0.2	0.47	0.34	0.66	0.68	0.57	0.61	0.48	0.27	0.16	0.28	-0.07	0.44	0.52	0.54	0.62	0.08	0.28	0.22	-0.15	-0.12	0.86	0.87	0.92	0.03	0.5	0.51	0.02	-0.25	0.79	0.73	0.14	-0.34	0.81	0.7	0.33	-0.88	0.29	0.2	-0.09	-0.79	0.42	0.37	-0.21	-0.93	-0.64	-0.78	-0.81
1963	9	0.16	0.63	0.46	0.57	0.71	0.45	0.27	0.37	1.16	0.93	0.52	1.09	0.53	0.53	0.38	0.44	1.25	1.05	1.01	1	0.16	0.86	0.83	1	0.55	0.82	0.8	0.84	0.35	0.73	0.73	0.76	1.03	1.48	1.36	1.41	-0.12	0.64	0.48	0.43	-0.34	0.57	0.39	0.22	-0.18	-0.03	-0.18	-0.05
1963	10	0	0.57	0.51	0.56	0.76	0.3	0.25	0.32	1.23	0.82	0.54	0.75	0.93	0.19	0.35	0.43	1.34	1.04	1.03	1.1	0.01	0.6	0.75	0.89	0.69	0.76	0.79	0.87	0.68	-0.03	0.44	0.49	1.48	1.42	1.37	1.31	0.18	0	0.23	0.18	-0.3	0.03	0.23	0.13	0.11	0.12	-0.07	-0.1
1963	11	0.82	0.52	0.69	0.64	0.12	0.61	0.55	0.57	1.04	0.78	0.72	0.79	0.62	0.48	0.56	0.59	1.89	1.19	1.24	1.33	0.41	0.07	0.92	0.94	1.22	0.53	0.91	0.95	-0.05	-0.31	0.52	0.48	1.51	0.64	1.44	1.36	0.28	-0.68	0.26	0.18	0.12	-0.6	0.34	0.31	1.31	-0.41	-0.08	-0.2
1963	12	1.11	0.4	0.79	0.62	1.6	0.98	0.71	0.54	0.3	1.21	0.94	0.55	0.97	0.64	0.64	0.5	1.83	1.45	1.24	1.2	0.67	0.27	0.93	0.9	0.65	0.64	0.9	0.88	-1.01	0.08	0.48	0.48	-0.16	1.01	1.47	1.34	-1.14	-0.4	0.37	0.21	-0.35	-0.43	0.47	0.29	0.01	-0.19	-0.02	-0.18
1964	1	2	0.28	0.71	0.64	2.2	1.2	0.55	0.5	0.87	1.34	0.91	0.62	2.13	1.12	0.34	0.49	2.36	1.55	1.22	1.21	2.05	0.31	0.79	0.92	1.59	0.84	0.89	0.9	0.79	0.73	0.07	0.53	0.55	1.52	1.44	1.4	0.5	0.2	0.06	0.28	0.65	-0.2	0.1	0.29	0.18	0.12	0.19	-0.02
1964	2	0.82	0.87	0.54	0.7	1.03	0.31	0.64	0.58	-0.64	0.94	0.72	0.68	0.76	0.67	0.49	0.57	1.13	1.9	1.22	1.26	0.85	0.49	0.14	0.96	0.86	1.24	0.59	0.94	0.54	-0.04	-0.25	0.56	-0.13	1.49	0.62	1.42	0.16	0.24	-0.64	0.28	-0.07	0.03	-0.62	0.3	0.2	1.27	-0.34	-0.01
1964	3	-0.73	0.71	0.32	0.68	-0.1	1.3	0.93	0.64	-0.3	0.14	1.11	0.86	0.44	0.94	0.65	0.63	0.53	1.67	1.47	1.25	0.7	0.89	0.37	0.98	1	0.98	0.73	0.97	1.08	-0.57	0.19	0.59	0.03	-0.19	1	1.45	-0.24	-1.2	-0.44	0.32	-1.14	-0.89	-0.65	0.28	0.32	0.16	-0.13	0.05
1964	4	1.48	1.82	0.9	1.07	0.58	1.49	1.22	0.62	-1.4	-1.14	0.63	0.41	1.34	1.94	1.3	0.51	1.09	1.98	1.66	1.33	2.24	2.23	1.19	1.26	2.6	2.73	1.83	1.59	1.15	1.2	0.93	0.29	1.95	1.9	1.97	1.72	0.71	0.7	0.31	0.13	-0.26	0.09	-0.26	0.04	0.73	0.75	0.3	0.33
1964	5	2.18	2.19	1.93	1.56	0	0.23	0.23	0.58	-1.95	-2.05	-0.79	-0.38	1.13	1.14	1.01	0.68	0.48	0.67	1.79	1.22	1.76	1.77	1.46	0.67	2.17	2.21	2.1	1.29	1.89	1.87	1.02	0.44	1.35	1.27	1.94	1.08	0.56	0.56	0.37	-0.53	1.04	0.95	0.69	-0.25	0.42	0.42	1.24	-0.24
1964	6	2.31	2.05	2.18	1.49	0.28	0.18	0.76	0.85	-1.63	-1.57	-1.41	-0.03	0.44	0.44	0.71	0.67	0.27	0.37	1	1.38	1.07	1.14	1.44	0.75	1.48	1.52	1.75	1.15	0.73	0.88	0.25	0.4	0.52	0.45	0.33	1.12	-0.21	-0.3	-1.06	-0.6	0.62	0.32	-0.02	-0.33	-0.2	-0.08	-0.13	-0.3
1964	7	1.27	1.69	1.83	1.38	1.06	1.09	1.36	1.46	-1.23	-1.72	-1.59	-0.39	1.42	1.54	1.74	1.83	-0.49	-0.15	0.35	1.31	-0.4	0.67	1	0.67	-0.11	1.3	1.47	1.41	-0.58	-0.14	-0.05	0.42	0.18	0.93	0.98	2.17	-0.79	-0.59	-0.55	-0.32	-0.46	-0.59	-0.5	-0.6	-1.55	-1.21	-1.24	-0.75
1964	8	-0.5	1.2	1.22	1.36	0.66	0.61	0.68	0.64	-0.38	-1.56	-1.58	-0.8	0.78	0.98	1.08	1.13	-1.19	-0.9	-0.8	0.79	0.15	0.74	0.86	0.91	-0.05	1	1.11	1.38	-1.42	-0.34	-0.34	-0.45	-0.24	0.32	0.29	1.09	-0.99	-0.78	-0.8	-0.66	-1.08	-0.65	-0.72	-0.55	-1.11	-0.94	-0.97	-0.36
1964	9	0.04	1.5	1.38	1.5	1.25	1.18	1.12	1.29	0.49	-0.73	-0.81	-0.68	1.01	0.98	0.99	1.11	-0.95	-0.82	-0.77	-0.42	1.12	1.33	1.37	1.48	0.71	1.24	1.29	1.4	0.75	0.91	0.99	0.74	0.88	0.92	0.92	0.88	0.84	0.61	0.57	0.25	0.05	0.24	0.08	-0.1	-0.1	-0.25	-0.21	-0.24
1964	10	0.19	0.94	1.21	1.32	0.75	1.12	1.17	1.35	1.13	-0.1	-0.63	-0.49	-0.43	0.78	0.95	1.16	-0.78	-0.89	-0.66	-0.31	1.84	1.09	1.51	1.66	0.86	0.52	1.39	1.53	1.62	1.02	1.18	1.2	0.84	0.68	1.13	1.15	1.38	0.72	0.82	0.84	0.93	0.33	0.25	0.29	1.05	-0.36	-0.19	-0.2
1964	11	0.58	-0.12	1.17	1.21	1.63	1.17	1.14	1.16	1.29	0.51	-0.63	-0.65	0.26	0.66	0.86	0.95	0.11	-1.01	-0.81	-0.73	2.27	1.19	1.48	1.59	1.3	0.54	1.33	1.45	2.1	0.58	1.16	1.16	1.58	0.79	1.13	1.12	1.73	0.68	0.79	0.77	1.31	-0.09	0.17	0.12	1.6	-0.39	-0.2	-0.21
1964	12	-0.85	-0.19	1.32	1.2	0.97	1.35	1.27	1.21	0.49	0.61	-0.54	-0.6	-0.32	0.93	0.9	0.92	0.78	-0.82	-0.7	-0.64	1.8	1.39	1.5	1.53	1.05	0.86	1.34	1.39	1.12	0.95	1.1	1.17	1.79	1.23	1.2	1.2	0.98	1.07	0.85	0.8	0.16	0.12	0.26	0.11	0.67	0.04	-0.12	-0.09
1965	1	-0.97	0.1	0.85	1.14	0.59	0.77	1.11	1.16	-0.73	0.96	-0.17	-0.68	-1.03	-0.5	0.69	0.86	-0.78	-0.85	-0.92	-0.7	0.26	1.86	1.11	1.51	-0.07	0.8	0.52	1.37	-0.18	1.59	1.02	1.16	0.26	0.87	0.71	1.14	-0.19	1.32	0.7	0.79	-0.72	0.77	0.22	0.13	0.93	1.18	-0.23	-0.05
1965	2	0.28	0.59	-0.13	1.16	-0.27	1.52	1.13	1.1	-0.88	1.14	0.41	-0.7	-0.93	0.05	0.56	0.77	-0.3	0.04	-0.99	-0.8	1.01	2.35	1.22	1.5	0.51	1.29	0.57	1.34	-0.74	2.04	0.57	1.14	-0.31	1.55	0.75	1.1	-0.7	1.69	0.64	0.75	-0.38	1.23	-0.15	0.1	0.43	1.6	-0.29	-0.1
1965	3	0.08	-0.74	-0.15	1.31	-0.08	0.67	1.29	1.22	-0.14	0.37	0.59	-0.5	-0.78	-0.69	0.82	0.79	-0.04	0.55	-0.81	-0.67	0.06	1.64	1.38	1.5	-0.25	0.63	0.81	1.31	-0.76	0.8	0.91	1.05	-0.39	1.44	1.19	1.14	-0.45	0.68	0.99	0.78	-0.47	-0.13	-0.02	0.15	0.67	0.85	0.17	0.01
1965	4	0.35	0.12	0.24	0.89	-0.41	-0.05	0.56	0.99	-0.1	-0.34	0.87	-0.21	0.25	-0.05	-0.42	0.69	0.89	0.59	-0.58	-0.76	1.15	1.09	1.82	1.23	0.76	0.6	0.87	0.6	0.72	0.49	1.68	1.1	0.41	0.45	0.9	0.71	0.49	0.21	1.36	0.7	0.23	-0.28	0.82	0.25	1.03	1.26	1.39	-0.01
1965	5	-0.24	-0.18	0.29	-0.19	-1.07	-1.06	0.61	0.74	-1.4	-1.52	-0.11	-0.32	-1.17	-1.19	-0.7	0.23	-0.13	-0.2	-0.16	-1.04	0.24	0.44	2.03	1.16	-0.2	-0.14	0.91	0.41	-0.76	-0.86	1.82	0.36	-1.01	-1.04	1.06	0.29	-1.14	-1.26	1.35	0.23	-1.2	-1.27	0.54	-0.59	0.32	0.4	1.52	-0.23
1965	6	-0.84	-0.75	-1.03	-0.5	-1.22	-1.09	-0.69	0.65	-1.91	-1.78	-1.57	-0.75	-1.81	-1.68	-1.64	0.23	0.04	0.03	0.19	-0.77	0.24	0.24	0.97	1.21	-0.18	-0.25	0.14	0.59	-1.32	-1.41	-0.61	0.43	-1.03	-1.08	-0.46	0.57	-1.5	-1.58	-0.92	0.34	-0.93	-1.04	-0.96	-0.58	1.03	1.11	1.27	0.6
1965	7	-0.75	-0.56	-0.65	-0.32	0.63	0.42	0.46	0.7	-1.45	-1.47	-1.53	-0.41	-1.5	-1.39	-1.42	-1.37	-1.48	-1.19	-1.29	-1.51	-0.87	-0.47	-0.43	1.05	-1.51	-1.25	-1.24	-0.15	0.08	0.29	0.2	1.44	-0.02	-0.01	-0.01	0.66	-1.13	-0.99	-1.11	0.56	0.72	0.7	0.53	1.08	1.78	1.87	1.94	1.96
1965	8	-1.06	-1.05	-1.03	-0.61	0.85	0.43	0.42	0.98	-0.58	-1.34	-1.39	-0.46	-1.57	-1.69	-1.69	-1.68	0.26	0.12	0.12	0.01	-0.84	-0.65	-0.56	0.71	-1.61	-1.51	-1.46	-0.53	1.31	1.16	1.1	2.12	1.02	0.58	0.53	1.39	0.8	0.36	0.28	1.46	1.72	1.47	1.43	1.7	1.84	1.86	1.94	2.26
1965	9	-1.01	-1.28	-1.22	-1.3	0.56	-0.06	-0.09	0.09	0.06	-1.28	-1.34	-1.12	-1.49	-1.8	-1.82	-1.78	-0.34	-0.37	-0.38	-0.28	-1.24	-0.95	-0.96	-0.54	-1.72	-1.74	-1.76	-1.6	1.4	0.98	0.92	1.13	0.95	0.35	0.31	0.61	1.53	0.85	0.78	1.01	1.68	1.23	1.18	1.24	1.48	1.78	1.85	1.98
1965	10	-1.09	-1.2	-1.03	-1.06	-0.2	0.35	0.24	0.27	-0.08	-1.12	-1.19	-1.22	-1.35	-1.72	-1.66	-1.67	0.7	-0.41	-0.24	-0.31	-0.78	-1.1	-0.79	-0.74	-1	-1.77	-1.63	-1.64	1.02	0.77	0.85	0.8	0.41	0.27	0.3	0.33	1.5	0.68	0.73	0.69	1.01	1.09	1.13	1.01	0.8	1.91	2.02	2.13
1965	11	-0.6	-1.09	-1.09	-1.06	-0.53	0.56	0.21	0.2	0	-0.37	-1.07	-1.11	-0.88	-1.6	-1.71	-1.73	-0.78	-0.19	-0.27	-0.29	-0.98	-1.21	-0.97	-0.89	-0.88	-1.74	-1.72	-1.69	0.02	1.06	0.89	0.84	-0.47	0.62	0.2	0.18	0.77	0.98	0.65	0.58	-0.31	1.39	1.11	1.06	0.39	2.11	1.99	2.07
1965	12	0.67	-0.81	-1.09	-1.05	1.35	0.79	0.19	0.16	0.34	0.13	-1.12	-1.16	0.94	-1.34	-1.68	-1.72	0.49	-0.27	-0.3	-0.31	0	-1.23	-0.93	-0.94	0.57	-1.65	-1.69	-1.72	-0.05	1.32	0.92	0.86	-0.45	0.88	0.26	0.21	-0.61	1.31	0.69	0.63	0.22	1.65	1.24	1.19	1.53	1.8	2.03	2.11
1966	1	0.02	-1.07	-1.2	-1.04	0.18	-0.19	0.3	0.18	0.69	-0.02	-1.02	-1.07	-1.73	-1.46	-1.75	-1.7	-0.73	0.62	-0.44	-0.28	-1.34	-0.96	-1.22	-0.9	-1.61	-1.17	-1.85	-1.72	0.2	1.01	0.79	0.87	-1.45	0.23	0.16	0.19	-1.09	1.38	0.59	0.64	0.21	1	1.09	1.12	-0.01	0.78	1.98	2.12
1966	2	0.82	-0.5	-1.06	-1.07	0.71	-0.35	0.57	0.22	0.24	0.05	-0.35	-1.04	-0.91	-0.97	-1.59	-1.7	-0.88	-0.96	-0.26	-0.32	-0.27	-1.02	-1.19	-0.96	-0.9	-1.01	-1.76	-1.74	0.2	0	1.07	0.9	-0.42	-0.62	0.58	0.17	-0.3	0.68	0.96	0.63	1.42	-0.06	1.45	1.21	0.96	0.59	2.16	2.07
1966	3	-0.72	0.24	-0.88	-1.18	-0.96	0.48	0.62	0	-1	-0.23	-0.08	-1.23	-1.93	-0.43	-1.5	-1.77	-1.24	-0.48	-0.44	-0.45	-0.71	-0.52	-1.3	-1	-1.61	-0.43	-1.76	-1.79	-1.85	-0.6	1.26	0.83	-2.18	-1.76	0.62	0.02	-2.2	-1.36	1.12	0.48	-0.9	-0.26	1.58	1.13	-1.61	0.35	1.66	1.9
1966	4	-0.89	-0.8	-1.3	-1.35	-0.91	-0.71	-0.45	0.07	-1.16	-0.95	-0.47	-1.26	-1.63	-1.92	-1.69	-1.82	-1.34	-1.46	0.34	-0.69	-1.04	-1.43	-1.14	-1.36	-0.99	-1.42	-1.3	-1.95	-0.63	-0.47	0.84	0.7	-1.25	-1.72	-0.11	-0.08	-0.87	-1.23	1.22	0.39	-0.17	-0.1	0.94	1.04	-1.4	-1.31	0.29	1.73
1966	5	-0.89	-0.77	-0.91	-1.25	-1.29	-1.09	-1.17	0.12	-0.45	-0.35	-0.21	-0.51	-1.97	-1.77	-1.77	-1.77	-0.48	-0.69	-1.18	-0.46	-1.21	-1.2	-1.49	-1.41	-1.08	-1.15	-1.41	-1.85	0.19	0.21	-0.06	1.07	-0.64	-0.71	-1.1	0.21	0.26	0.19	0.64	0.94	-0.43	0.02	-0.35	1.36	-0.94	-0.57	-0.22	1.82
1966	6	-1.29	-1.32	-1.09	-1.24	-2.18	-2.05	-1.57	-0.37	0	-0.37	-0.13	-0.03	-2.09	-2.33	-1.67	-1.8	-0.05	-0.41	-0.39	-0.5	-1.32	-1.45	-1.53	-1.51	-1.32	-1.62	-1.48	-1.85	-0.49	-0.81	-0.76	1.06	-1.51	-1.86	-1.97	-0.29	-0.95	-1.47	-1.74	0.66	-1.35	-1.54	-1.32	0.98	-1.64	-2.16	-1.42	0.72
1966	7	0.8	0.36	0.34	-0.57	-1.23	-1.4	-1.31	-1.1	0.73	0.16	0.29	0.21	0.1	-0.29	-0.39	-1.18	0.82	0.55	0.52	0.78	0.04	-0.24	-0.38	-0.76	0.86	0.61	0.52	-0.32	-1.24	-1.5	-1.39	-0.01	-0.2	-0.61	-0.8	-0.43	-0.46	-0.72	-0.95	0.79	-1.23	-1.21	-1.23	-0.11	-1.27	-1.56	-1.63	-0.57
1966	8	1.56	0.95	0.96	0.53	-0.72	-1.22	-1.11	-1.21	0.91	0.45	0.48	0.43	0.52	-0.05	-0.1	-0.36	1.38	1.15	1.25	0.83	0.77	0.21	0.23	-0.22	1.15	0.77	0.77	0.34	-1.57	-1.57	-1.55	-1.31	0.17	-0.19	-0.25	-0.66	-0.73	-0.68	-0.73	-0.23	-0.68	-0.91	-0.78	-0.85	-0.57	-0.88	-0.82	-0.65
1966	9	2.17	1.31	1.2	1.24	0.36	-0.71	-0.84	-0.51	0.76	0.65	0.45	0.49	1.17	0.44	0.23	0.37	1.58	1.34	1.28	1.43	0.95	0.29	0.23	0.26	1.11	0.6	0.45	0.57	-1.3	-1.41	-1.53	-1.58	0.59	-0.19	-0.46	-0.58	0.29	-0.18	-0.4	-0.63	-0.37	-1.04	-1.17	-1.21	-0.17	-0.9	-1.12	-0.88
1966	10	1.64	1.55	1.26	1.25	0.31	-0.59	-0.81	-0.76	0.37	0.82	0.44	0.51	0.92	0.56	0.28	0.22	1.48	1.4	1.27	1.37	0.34	0.32	0.13	0.08	0.22	0.73	0.56	0.52	-1.12	-1.51	-1.59	-1.56	-0.35	-0.36	-0.6	-0.72	0.12	-0.26	-0.45	-0.57	-0.77	-1.29	-1.31	-1.31	0.15	-0.77	-1.04	-1.06
1966	11	1.33	1.83	1.29	1.33	0.76	-0.37	-0.83	-0.72	0.2	0.76	0.5	0.53	1.15	0.79	0.31	0.29	1.01	1.45	1.27	1.37	-0.35	0.53	0.12	0.14	-0.22	0.9	0.54	0.55	-0.91	-1.65	-1.62	-1.6	-0.85	-0.44	-0.65	-0.69	0.4	-0.48	-0.47	-0.52	-1.52	-1.37	-1.46	-1.35	-0.5	-0.86	-1.1	-1.03
1966	12	0.96	2.23	1.41	1.29	0.28	0.38	-0.64	-0.75	0.23	0.78	0.66	0.47	0.02	1.13	0.43	0.23	-0.24	1.54	1.31	1.24	-1	0.78	0.15	0.08	0.08	1.13	0.62	0.48	-0.68	-1.42	-1.51	-1.63	-1.87	0.22	-0.54	-0.8	-0.89	0.08	-0.38	-0.6	-1.52	-0.85	-1.36	-1.49	0.22	-0.14	-0.88	-1.1
1967	1	0.41	1.69	1.56	1.27	0.56	0.36	-0.58	-0.78	0.79	0.46	0.89	0.52	0.18	0.9	0.53	0.26	0.24	1.44	1.37	1.25	-0.35	0.27	0.32	0.13	-0.53	0.12	0.7	0.53	-0.36	-1.17	-1.54	-1.62	-1.45	-0.53	-0.47	-0.71	-1.19	-0.05	-0.36	-0.54	-1.34	-1.02	-1.44	-1.44	0.21	0.16	-0.75	-1.04
1967	2	-0.89	1.25	1.8	1.25	1.73	0.99	-0.27	-0.72	0.53	0.31	0.81	0.58	0.78	1.17	0.8	0.32	0.88	1.05	1.46	1.28	1.04	-0.21	0.6	0.2	0.73	-0.15	0.93	0.59	1.39	-0.78	-1.56	-1.54	1.13	-0.61	-0.32	-0.54	1.2	0.48	-0.36	-0.35	1.44	-1.2	-1.19	-1.32	1.73	0.11	-0.59	-0.86
1967	3	2.52	2.03	2.41	1.69	1.45	1.22	0.61	-0.41	0.53	0.49	0.89	0.75	0.66	0.38	1.16	0.44	-0.21	-0.29	1.51	1.28	1.66	0.28	0.99	0.35	2.36	1.72	1.37	0.9	2.24	0.8	-0.96	-1.12	2.05	0.07	0.62	-0.19	2.35	0.96	0.61	0.15	2.31	0.49	-0.21	-0.93	1.68	1.26	0.24	-0.57
1967	4	2.03	2.02	2.21	1.94	1.47	1.47	0.9	-0.17	0.16	0.47	0.53	0.86	-0.37	-0.22	0.77	0.44	0.34	0.36	1.46	1.4	0.77	0.62	0.48	0.41	1.23	0.98	0.45	0.88	2	1.7	-0.48	-1	0.99	0.42	-0.22	-0.26	2	1.42	0.5	0.1	1.76	1.03	-0.4	-1.07	2.12	1.94	0.91	-0.19
1967	5	2.06	2	2	2.21	1.79	1.89	1.75	0.49	0.66	0.77	0.75	1.04	1.35	1.36	1.54	1.05	1.97	2.02	1.76	1.86	1.29	1.38	0.68	0.86	1.92	1.94	1.2	1.4	1.99	2.03	0.55	-0.72	2	1.98	1.21	0.77	2.01	1.99	1.44	0.51	1.56	1.75	-0.02	-0.59	1.65	1.94	1.13	0.04
1967	6	1.81	2.08	2.17	2.5	1.24	1.44	1.48	1.04	0.49	0.61	0.68	1.03	0.17	0.25	0.24	1.02	1.4	1.36	1.62	1.87	0.81	1.13	1.01	1.09	1.29	1.64	1.78	1.53	1.87	2.32	1.84	-0.02	1.6	1.93	1.72	1.46	1.89	2.22	2.19	1.58	1.16	1.79	1.19	0.36	0.99	1.35	1.39	0.64
1967	7	1.61	2.19	2.18	2.55	0.47	0.86	0.88	0.82	2.07	2.14	2.09	1.75	0.55	0.48	0.52	0.92	0.9	0.93	1.1	1.85	0.66	0.81	0.85	0.75	0.5	0.79	0.79	0.7	1.71	2.05	2.01	0.91	1.27	1.5	1.33	0.78	1.89	2.2	2.06	1.77	0.39	0.91	0.64	-0.07	-0.8	0.06	0.08	0.19
1967	8	0.53	1.65	1.63	1.91	-0.48	0.43	0.56	0.75	1.42	1.55	1.55	1.34	0.76	1.03	1.14	1.37	-0.01	0.97	1.16	1.38	-0.48	0.05	0.16	-0.01	-0.8	0.35	0.43	0.24	0.67	1.39	1.43	0.82	-0.98	0.34	0.42	-0.18	0.5	1.36	1.4	1.33	-0.87	-0.15	0	-0.82	-1.53	-0.91	-0.73	-0.88
1967	9	1.4	1.92	2.07	2.17	0.16	0.81	0.97	0.95	1.1	1.22	1.36	1.31	1.64	1.51	1.52	1.52	1.27	1.59	1.6	1.74	-1.51	-0.87	-0.61	-0.78	0.07	0.66	0.94	1	-0.01	0.78	1.11	0.94	-0.93	0.19	0.51	0.15	-0.55	0.72	1.18	0.98	-1.32	-0.56	-0.04	-0.53	-1.72	-1.24	-0.99	-1.01
1967	10	1.41	1.8	2.07	2.04	0.68	0.69	0.98	0.98	-0.68	1.22	1.3	1.31	1.8	1.59	1.51	1.57	1.81	1.67	1.67	1.85	-2.15	-0.99	-0.81	-0.81	0.59	0.71	0.91	0.93	-1.09	0.5	0.9	0.85	-0.83	0.35	0.51	0.39	-1.25	0.61	1.03	0.92	-1.07	-0.52	-0.13	-0.34	-1.12	-1.3	-0.82	-0.82
1967	11	2.06	1.59	2.13	2.11	1.52	0.21	0.96	1.03	0.18	1.12	1.35	1.35	1.69	1.32	1.52	1.64	1.98	1.24	1.67	1.89	-1.81	-1.39	-0.71	-0.62	1.5	0.18	0.94	1.05	-0.1	0.4	1.06	1.1	0.89	-0.49	0.62	0.7	0.22	0.38	1.19	1.25	0.25	-0.6	-0.06	0.06	0.3	-1.47	-0.86	-0.67
1967	12	0.74	1.43	1.99	2.13	0.57	0.24	0.86	1	0.6	1.26	1.29	1.4	0.81	1.68	1.54	1.55	1.48	1.41	1.67	1.69	-0.13	-1.52	-0.88	-0.62	0.42	0.13	0.72	0.99	0.38	0.07	0.82	1.12	1.22	-0.67	0.38	0.69	0.61	-0.33	0.85	1.26	0.45	-1.2	-0.45	0.07	1.42	-1.52	-1.02	-0.75
1968	1	1.13	1.53	1.86	2.15	1.12	0.81	0.73	1.02	0.74	-0.59	1.26	1.32	1.24	1.8	1.61	1.53	1.61	1.85	1.69	1.7	2.03	-1.84	-0.74	-0.55	1.5	0.73	0.83	1.01	2.17	-0.67	0.77	1.13	2.09	-0.47	0.6	0.74	1.86	-0.84	0.91	1.28	1.3	-0.79	-0.35	0.04	1.19	-0.96	-1.22	-0.7
1968	2	-0.86	1.98	1.55	2.14	0.27	1.48	0.2	0.94	-1.2	-0.05	1	1.25	1.92	1.8	1.38	1.58	2.33	2.05	1.33	1.73	1.85	-1.46	-1.16	-0.51	1.59	1.57	0.29	1.02	0.49	-0.09	0.44	1.08	1.29	1.01	-0.35	0.72	0.77	0.25	0.44	1.23	-0.87	0.03	-0.68	-0.16	1.99	0.87	-1.24	-0.55
1968	3	-0.33	0.51	1.37	1.96	-0.68	-0.07	0.12	0.72	-1.22	-0.15	0.93	1.02	0.84	1.01	1.74	1.59	1.93	1.95	1.54	1.76	2.6	2	-0.95	-0.36	1.63	1.26	0.35	0.87	0.95	0.61	0.17	0.9	2.02	2.21	-0.24	0.68	2.01	1.52	0.08	1.14	1	0.82	-1.02	-0.36	2.04	2.15	-1.15	-0.61
1968	4	-0.05	0.33	1.41	1.76	-2.3	-1.61	0.02	0.25	-1.4	-1.19	-1.07	0.8	0.32	0.79	1.84	1.63	0.76	1.29	1.9	1.76	0.65	1.21	-1.61	-0.59	1.5	1.68	1.07	1.06	0.74	1.57	-0.52	0.86	1.73	2.06	0.21	0.92	1.77	2.23	-0.34	1.17	0.83	1.43	-0.53	-0.18	1.81	1.94	-0.36	-0.81
1968	5	0.47	0.41	1.62	1.42	-2.8	-2.75	-0.7	-0.79	-1.39	-1.58	-1.03	0.25	0.16	0.5	1.67	1.32	0.64	1.05	1.97	1.37	-1.28	-0.81	-1.85	-1.42	0.69	0.85	1.53	0.43	-0.48	-0.36	-0.41	0.28	0.16	0.49	0.86	-0.43	1.13	1.17	0.69	0.72	-0.22	-0.46	-0.12	-0.8	0.93	1.46	1.17	-0.87
1968	6	0.05	-0.01	0.26	1.1	-0.76	-0.88	-0.63	-0.25	-1.7	-1.85	-1.61	-0.25	-0.17	0.02	0.26	1.46	0.36	0.74	1.24	1.48	-2.73	-1.7	-1.83	-1.8	0.49	0.81	0.99	0.43	-0.77	-0.53	-0.29	-0.15	-0.84	-0.12	0.24	-0.75	-0.66	0.26	0.42	-0.28	-1	-0.68	-0.54	-1.44	-0.19	0.64	1.06	-1.13
1968	7	-0.39	-0.39	-0.25	0.85	0.4	-0.36	-0.18	0.18	-1.41	-1.86	-1.77	-1.71	-0.57	-0.45	-0.29	1.14	-0.85	-0.62	-0.42	1.49	-2.57	-2.46	-2.16	-2.61	-1.42	-0.76	-0.5	0.11	0.41	0.59	0.94	-0.28	-0.91	-0.27	0.08	-0.68	0.12	0.69	1.06	-0.31	-0.75	-0.52	-0.26	-1.02	-0.95	-0.23	-0.06	-0.84
1968	8	-0.04	0.2	0.12	1.24	1.36	0.33	0.36	0.89	0.33	-0.69	-0.81	-0.51	-0.82	-0.75	-0.61	0.32	-0.3	-0.07	0.19	1.49	-3.97	-2.9	-2.72	-3.13	-0.21	0.01	0.15	0.86	0.77	0.59	0.58	0.32	-0.03	-0.1	0.01	0.27	0.43	0.79	0.81	0.71	0.64	0.47	0.34	0.45	-0.59	-0.24	0.03	0.12
1968	9	0.94	0.81	0.74	0.81	1.1	0.67	0.54	0.59	1.5	0.17	-0.11	0.06	-0.55	-0.69	-0.59	-0.46	0	0.09	0.32	0.56	-1.62	-2.79	-2.41	-2.41	-0.13	0.05	0.25	0.34	1.15	0.85	0.91	0.95	0.86	0.35	0.66	0.83	1.29	0.88	1.21	1.32	1.46	0.91	1.04	1.16	-0.05	-0.21	0.22	0.5
1968	10	1.36	0.79	0.7	0.78	1.11	0.86	0.41	0.49	1.48	0.01	-0.52	-0.4	-0.6	-0.83	-0.76	-0.66	0.82	0.06	0.18	0.36	-0.61	-2.6	-2.49	-2.31	1.06	-0.1	0.29	0.47	0.92	0.84	0.92	1.12	1.25	0.34	0.74	0.94	1.26	1.08	1.38	1.57	1.6	0.76	0.9	1.04	0.56	-0.31	0.18	0.29
1968	11	1.3	0.67	0.75	0.73	0.27	1.29	0.39	0.41	-0.03	0.24	-0.53	-0.61	-0.36	-0.9	-0.84	-0.72	0.54	-0.1	0.08	0.31	1.1	-2.19	-2.45	-2.29	0.93	0.18	0.37	0.51	1	1.03	0.91	0.91	1.52	0.87	0.76	0.86	1.26	1.07	1.36	1.38	1.06	1	0.9	0.8	0.74	-0.38	0.01	0.3
1968	12	0.42	0.92	0.81	0.74	-0.88	0.87	0.46	0.34	-1.73	0.83	-0.41	-0.68	-1.74	-0.78	-0.88	-0.78	-0.41	-0.07	0.04	0.27	0.15	-1.58	-2.85	-2.4	1.05	0.04	0.22	0.41	0.33	1.14	0.87	0.93	1.3	1.11	0.56	0.85	1.03	1.45	1.1	1.37	-0.87	1.26	0.68	0.82	0.04	-0.06	-0.2	0.23
1969	1	0.65	1.44	0.81	0.71	0.1	1.03	0.81	0.35	-0.81	1.33	-0.07	-0.59	-0.85	-0.64	-0.87	-0.8	-0.39	0.76	0.04	0.16	0.55	-0.55	-2.61	-2.48	1.39	1.15	0.04	0.42	0.41	0.93	0.88	0.95	0.32	1.28	0.39	0.77	0.03	1.22	1.06	1.36	-0.57	1.49	0.67	0.8	-0.13	0.53	-0.3	0.21
1969	2	-0.38	1.25	0.62	0.7	0.78	0.41	1.3	0.4	-1.34	-0.3	0.08	-0.65	-0.75	-0.49	-0.93	-0.88	-0.4	0.44	-0.13	0.05	-0.77	0.95	-2.22	-2.47	-0.56	0.83	0.16	0.36	0.72	1.01	1.06	0.95	-1.23	1.41	0.77	0.66	-1.4	1.12	0.99	1.28	-1.12	0.85	0.89	0.78	-1.28	0.36	-0.49	-0.09
1969	3	-1.18	-0.27	0.77	0.65	0.41	-0.55	0.89	0.46	-2.13	-2.6	0.2	-0.86	-0.77	-1.71	-0.87	-0.95	-0.3	-0.47	-0.11	0	0.46	0.28	-1.51	-2.63	-0.15	0.68	0.04	0.21	0.43	0.35	1.18	0.9	-0.28	0.99	1.07	0.51	-0.35	0.77	1.4	1.04	-0.66	-1.15	1.17	0.56	0.05	0.03	-0.04	-0.17
1969	4	0.06	0.29	1.35	0.78	0.48	0.52	1.05	0.84	-2.04	-2.36	0.27	-0.76	-0.13	-0.32	-0.64	-0.85	0.29	0.11	0.79	0.06	0.77	0.86	-0.24	-2.23	0.06	0.54	1.02	0.03	1.81	1.67	1.32	1.18	-0.25	-0.08	1.15	0.28	-0.18	-0.25	1.15	0.97	-0.69	-1	1.32	0.53	0.37	0.31	0.58	-0.23
1969	5	-1.15	-1.18	0.33	0.12	-0.15	0.05	0.21	1.16	0.02	-0.22	-0.13	0.1	-0.61	-0.71	-0.81	-1.01	-0.73	-0.77	-0.09	-0.39	-0.74	-0.84	0.33	-2.02	0.01	-0.13	0.57	0.1	0.61	0.7	1.09	1.15	-0.9	-1.21	0.91	0.34	-0.74	-1.03	0.76	0.72	-2.34	-2.53	-0.71	0.15	-0.93	-1.22	-0.41	-0.79
1969	6	-1.65	-1.75	-1.64	-0.17	-0.61	-0.44	-0.74	0.49	1.87	1.13	0.3	1.33	-0.1	-0.33	-0.91	-0.86	-0.63	-0.69	-0.96	-0.42	-1.15	-1	-1.01	-1.59	-1.41	-1.33	-0.97	-0.46	-0.35	-0.3	-0.12	1.01	-1.33	-1.31	-0.95	0.29	-1.48	-1.53	-0.84	0.82	-2.64	-2.82	-2.46	-0.36	-1.65	-1.6	-1.6	-0.79
1969	7	-0.37	-0.32	-0.24	0.82	-0.32	-0.19	-0.18	0.44	1.39	0.41	0.29	1.16	0.64	0.61	0.58	0.02	-1.47	-1.39	-1.43	-0.44	-1.68	-1.47	-1.39	-1.33	-1.43	-1.42	-1.19	0.06	-2.09	-1.16	-1.06	0.07	-0.65	-0.78	-0.76	0.41	-1.61	-1.65	-1.78	0.01	-3.19	-2.74	-2.91	-1.52	-1.07	-0.88	-0.94	-0.22
1969	8	0.36	-0.31	-0.35	0.37	-0.46	-0.54	-0.43	-0.3	0.72	0.59	0.4	0.36	0.12	-0.1	-0.13	-0.26	-1.76	-1.92	-1.89	-1.59	-1.21	-1.27	-1.33	-0.71	-2.7	-2.14	-2.14	-1.45	-1.53	-1.34	-1.29	-0.47	-1.06	-1.29	-1.41	-0.47	-1.32	-1.56	-1.69	-0.59	-2.88	-3.1	-3.22	-2.89	-1.12	-1.35	-1.51	-1.23
1969	9	0.98	-0.05	-0.19	-0.15	-0.25	-0.53	-0.45	-0.6	-0.84	0.67	0.09	-0.52	-0.3	-0.45	-0.51	-0.68	-1.68	-1.99	-2.07	-2.05	-0.55	-1.02	-0.98	-0.94	-1.19	-1.71	-1.71	-1.56	-0.16	-0.37	-0.36	-0.33	1.2	0.47	0.44	0.62	1.09	0.4	0.35	0.61	-1.86	-2.46	-2.55	-2.64	0.09	-0.69	-0.7	-0.74
1969	10	-0.28	-0.37	-0.33	-0.25	-0.74	-0.66	-0.54	-0.52	-0.22	0.94	0.21	0.12	-1.41	-0.47	-0.46	-0.49	-1.25	-1.85	-1.83	-1.84	0.24	-1.08	-0.89	-0.82	-0.88	-1.63	-1.65	-1.51	0.3	-0.87	-0.45	-0.41	1.19	0.46	0.37	0.4	1.94	0.96	0.91	0.88	-1.06	-2.56	-2.55	-2.55	-0.32	-0.94	-0.87	-0.9
1969	11	0.03	0.21	-0.27	-0.26	-0.23	-0.52	-0.58	-0.47	-0.2	0.42	0.4	0.27	-0.75	-0.23	-0.38	-0.4	-0.13	-1.56	-1.77	-1.77	0.75	-0.61	-0.79	-0.84	0.42	-1.73	-1.64	-1.67	0.95	-0.54	-0.43	-0.4	2.02	0.84	0.44	0.35	2.2	1.22	1.02	0.91	0.42	-2.12	-2.43	-2.48	1.67	-0.34	-0.63	-0.8
1969	12	-0.55	0.75	-0.21	-0.33	0.21	-0.21	-0.48	-0.41	0.59	-0.63	0.79	0.26	0.86	-0.17	-0.32	-0.38	1.4	-1.43	-1.75	-1.83	0.82	-0.38	-0.86	-0.81	0.6	-1.11	-1.65	-1.66	-0.3	-0.24	-0.42	-0.41	-0.38	1.14	0.39	0.35	1.88	1.57	1	0.94	0.53	-1.77	-2.38	-2.48	-0.05	0.07	-0.71	-0.73
1970	1	0.59	-0.19	-0.34	-0.32	0.83	-0.57	-0.6	-0.5	-0.06	-0.28	0.92	0.19	1.23	-1.22	-0.4	-0.4	1	-1.08	-1.72	-1.7	1.11	0.36	-0.95	-0.75	-0.52	-0.96	-1.64	-1.66	0.28	0.29	-0.83	-0.4	0.03	1.2	0.48	0.38	0.73	1.96	1.01	0.96	1.35	-0.76	-2.43	-2.41	1.69	-0.04	-0.76	-0.68
1970	2	0.72	0.1	0.22	-0.27	0.17	-0.17	-0.53	-0.58	0.21	-0.15	0.44	0.45	0.78	-0.51	-0.2	-0.36	0.28	-0.09	-1.47	-1.66	0.03	0.7	-0.58	-0.76	0.95	0.49	-1.63	-1.54	-0.36	0.88	-0.53	-0.41	-0.65	2.01	0.78	0.39	-0.99	2.19	1.16	0.96	-0.36	0.28	-2.09	-2.41	-0.36	1.55	-0.34	-0.63
1970	3	1.48	0.43	0.97	-0.03	1.76	1.48	0.14	-0.19	0.63	0.8	-0.43	0.88	1.49	1.35	-0.03	-0.2	1.43	1.69	-1.19	-1.45	1.56	1.62	-0.11	-0.61	2.05	1.72	-0.73	-1.27	0.58	-0.16	-0.19	-0.36	1.32	0.6	1.31	0.55	0.8	1.93	1.63	1.05	0.53	0.64	-1.64	-2.28	1.24	0.75	0.32	-0.49
1970	4	2.05	2.06	0.83	0.39	2.15	2.05	0.58	0.11	0.92	0.91	0.21	1.09	1.06	1.33	-0.87	-0.26	1.15	1.32	-0.69	-1.45	1.72	1.69	0.93	-0.41	1.4	1.17	-0.41	-1.2	0.51	0.48	0.34	-0.75	0.93	0.84	1.34	0.59	0.67	0.78	2.05	1.04	0.36	1.12	-0.65	-2.38	0.47	1.17	0.07	-0.67
1970	5	1.69	1.72	1.25	1.03	1.74	1.7	1.19	0.23	0.21	0.29	0.12	0.51	0.12	0.23	-0.44	-0.22	0.35	0.39	0.03	-1.31	1.14	1.09	1.2	-0.14	0.15	0.24	0.35	-1.38	-0.5	-0.54	0.52	-0.71	0.07	-0.06	2.02	0.65	-0.23	-0.42	2.14	1.03	0.5	0.36	0.56	-2.04	1.87	1.66	2.29	0.4
1970	6	1.5	1.61	1.44	1.41	0.66	1.05	1.1	0.37	-1.15	-0.91	-0.55	-1.04	-0.53	-0.06	0.2	-0.24	-0.64	-0.18	0.23	-1.33	0.22	0.61	0.95	-0.01	-1.24	-0.39	-0.19	-1.03	-0.61	-0.5	-0.62	-0.44	-0.98	-0.57	-0.81	0.74	-0.82	-0.55	0.71	1.28	0.31	0.42	0.48	-1.32	0.64	0.94	0.9	0.5
1970	7	0.19	1.2	1.21	0.69	-0.63	0.4	0.48	-0.1	-1.51	-1.16	-1.13	-0.93	-0.19	0.08	0.22	-0.77	0.29	0.57	0.74	-0.46	-0.57	0.13	0.3	0.32	-1.56	-0.95	-0.99	-1.42	-1.16	-1	-0.93	-0.44	-1.45	-1.16	-1.17	-0.07	-1.64	-1.44	-1.4	1.1	-0.52	-0.47	-0.19	-0.96	0.74	0.79	1.02	0.59
1970	8	0.56	1.39	1.41	1.22	-1.21	-0.33	-0.27	-0.34	-1.99	-1.6	-1.55	-1.37	0.56	0.5	0.58	0.32	0.46	0.47	0.55	0.32	-0.16	0.23	0.27	0.54	-0.87	-0.78	-0.7	-0.47	-1.04	-1.34	-1.37	-0.57	-1.46	-1.29	-1.36	0.32	-1.27	-1.35	-1.46	1.09	-0.84	-0.69	-0.78	-0.44	-0.68	0.12	0.04	0.85
1970	9	0.55	1.26	1.35	1.22	-1.36	-0.9	-0.51	-0.45	-1.46	-1.86	-1.83	-1.55	0.65	0.28	0.44	0.56	0.21	-0.14	0.03	0.26	0	0.11	0.33	0.49	-0.55	-1.06	-0.73	-0.62	-0.63	-0.89	-0.86	-0.98	-0.52	-0.89	-0.72	-0.83	-0.98	-1.25	-1.18	-0.62	-0.72	-0.54	-0.49	-0.46	-0.38	-0.1	0.11	0.08
1970	10	0.56	0.55	1.09	1.12	-1.6	-1.48	-0.68	-0.57	-1.51	-2.09	-1.89	-1.86	0.68	0.2	0.36	0.47	-0.58	-0.21	0.01	0.09	0.24	-0.17	0.31	0.46	-0.21	-1.23	-0.82	-0.85	-0.36	-0.92	-0.86	-0.83	0.53	-0.6	-0.42	-0.42	0.07	-1.04	-0.93	-0.88	-0.03	-0.4	-0.36	-0.2	-0.51	0.1	0.22	0.4
1970	11	-0.15	0.27	1.07	1.11	-1.19	-1.47	-0.73	-0.66	-1.36	-2.06	-1.94	-1.9	-0.19	0.32	0.29	0.37	-1	-0.07	0	0.04	-0.11	-0.2	0.23	0.27	-0.48	-1.07	-0.97	-0.9	0.15	-0.74	-0.93	-0.95	1.35	-0.43	-0.43	-0.48	0.55	-0.79	-0.92	-1	0.62	-0.36	-0.3	-0.37	0.57	-0.55	0.3	0.23
1970	12	-1.36	0.16	0.98	1.1	-1	-1.45	-1.07	-0.7	-0.81	-1.62	-1.97	-1.89	-0.98	0.49	0.15	0.32	0.05	0.2	-0.13	0.04	-0.68	-0.14	0.02	0.23	-1.02	-0.75	-1.24	-0.91	-0.54	-0.75	-0.98	-0.95	1.41	-0.19	-0.64	-0.47	0.76	-0.75	-1.07	-0.98	0.69	-0.47	-0.37	-0.32	0.62	-0.26	0.03	0.24
1971	1	-0.32	0.55	0.49	1.06	0.29	-1.5	-1.42	-0.7	0.59	-1.42	-2.04	-1.79	-0.65	0.61	0.13	0.29	0.2	-0.56	-0.19	0.02	-0.72	0.12	-0.2	0.28	-0.64	-0.33	-1.25	-0.85	-1.2	-0.54	-1.01	-0.94	-0.38	0.49	-0.62	-0.45	-0.16	0	-1.05	-0.94	0.27	-0.01	-0.39	-0.35	0.79	-0.4	0.24	0.35
1971	2	-0.35	-0.18	0.23	1.04	1.05	-0.92	-1.4	-0.67	0.79	-1.31	-2.03	-1.92	-0.3	-0.23	0.27	0.24	0.47	-0.83	-0.04	0.04	0.88	0	-0.11	0.3	0.49	-0.43	-1.01	-0.9	-0.32	0.09	-0.73	-0.93	-0.14	1.31	-0.44	-0.44	-0.27	0.46	-0.78	-0.91	0.33	0.6	-0.36	-0.3	0.24	0.56	-0.49	0.37
1971	3	-2.08	-2.45	-0.12	0.72	-0.57	-1.14	-1.53	-1.15	-0.99	-1.14	-1.81	-2.05	-1.24	-1.44	0.31	-0.02	-0.42	-0.23	0.14	-0.18	-0.3	-0.83	-0.17	-0.03	-0.25	-0.98	-0.74	-1.22	0.46	-0.44	-0.71	-0.94	-0.87	0.81	-0.3	-0.73	-0.97	0.29	-0.84	-1.12	-0.24	0.45	-0.57	-0.45	-0.33	0.26	-0.31	0
1971	4	-1.06	-1.07	0.15	0.21	-1	-0.75	-1.67	-1.54	0.15	0.39	-1.32	-1.81	-1.71	-1.77	0.12	-0.19	-0.91	-0.75	-0.8	-0.37	-0.57	-0.68	-0.01	-0.33	-0.73	-0.89	-0.48	-1.34	-0.78	-1.17	-0.74	-1.18	-1.1	-1.11	0.18	-0.79	-1.29	-1.21	-0.31	-1.2	-0.77	-0.62	-0.23	-0.54	-1.56	-1.12	-0.81	-0.16
1971	5	-1.2	-1.23	-0.86	-0.24	-1.27	-1	-1.58	-1.68	-0.03	0.16	-1.02	-1.94	-1.84	-1.55	-1.25	-0.2	-1.13	-0.88	-1.47	-0.4	0.42	0.58	0.26	0	-1.11	-0.95	-1.03	-1.23	-1.03	-1.06	-0.46	-1.04	-0.9	-0.88	0.77	-0.82	-0.87	-0.88	-0.04	-1.04	-0.72	-0.63	0.15	-0.63	-0.44	-0.35	0.07	-0.64
1971	6	-0.63	-1.04	-1.48	-0.37	-0.29	-0.46	-0.81	-1.45	0.53	0.13	-0.19	-1.35	-0.64	-0.94	-1.23	0.03	-0.08	-0.19	-0.31	0	0.34	0.26	0.07	-0.01	-0.14	-0.21	-0.62	-0.68	0.08	0.1	-0.23	-0.66	-0.02	-0.26	0.18	-0.42	0.96	0.72	0.95	-0.41	1.05	0.92	1.06	0	0.54	0.43	0.6	-0.11
1971	7	-1.43	-1.68	-1.63	-0.82	-0.63	-0.92	-0.84	-1.55	-0.68	-0.63	-0.51	-1.41	0	-0.41	-0.44	0.07	0.28	0.06	0.03	-0.54	0.4	0.22	0.17	0.23	-0.11	-0.35	-0.39	-0.43	-0.9	-1.21	-1.36	-1.21	-0.75	-1.05	-1.1	-0.59	0.21	-0.16	-0.23	-0.22	-0.18	-0.48	-0.48	-0.37	-0.35	-0.82	-0.75	-0.83
1971	8	-1.05	-1.49	-1.48	-1.32	-0.8	-1.29	-1.16	-1.48	-0.52	-0.47	-0.35	-1.03	0.42	-0.12	-0.12	-0.19	0.87	0.48	0.57	0.03	-0.38	-0.23	-0.14	-0.18	0.43	-0.07	-0.02	-0.29	0.08	-0.38	-0.44	-0.4	-0.11	-0.52	-0.55	0.14	0.43	0.03	-0.02	0.2	0.11	-0.29	-0.3	0.12	-0.49	-0.64	-0.66	-0.43
1971	9	-0.79	-0.98	-1.2	-1.36	-1.19	-1.27	-1.29	-1.38	0.23	0.53	0.33	0	0.41	0.02	-0.11	-0.21	0.31	0.17	0.12	0.13	-0.73	-0.44	-0.47	-0.57	-0.44	-0.53	-0.55	-0.7	-0.41	-0.44	-0.42	-0.61	-0.65	-0.57	-0.68	-0.46	-0.7	-0.22	-0.33	-0.18	-0.01	0.43	0.38	0.52	-0.92	-0.67	-0.72	-0.65
1971	10	0.03	-0.85	-1.04	-1.02	-0.98	-1.02	-1.24	-1.15	1.63	0.72	0.77	0.8	0.72	0.35	0.05	0.04	0.1	0.19	0.05	0.06	-0.94	-0.25	-0.37	-0.39	-0.51	-0.48	-0.62	-0.65	0.27	-0.31	-0.5	-0.6	-0.2	-0.62	-0.82	-0.85	-0.28	-0.16	-0.42	-0.46	0.81	0.41	0.23	0.21	-0.48	-0.63	-0.94	-0.88
1971	11	0.55	-0.54	-0.93	-0.93	0.02	-0.73	-1.18	-1.05	2.06	0.9	0.84	0.89	0.8	0.54	0.08	0.09	-0.91	0.37	0.03	0.09	-0.46	-0.56	-0.33	-0.24	-1.02	-0.2	-0.57	-0.53	0.16	0.06	-0.27	-0.3	-0.37	-0.5	-0.76	-0.78	-0.16	0.1	-0.23	-0.27	1.16	0.67	0.36	0.36	-0.9	-0.92	-1	-1.01
1971	12	0.97	-0.52	-0.75	-0.96	0.75	-0.96	-1.05	-1.08	1.61	0.9	1.04	0.87	1.1	0.55	0.18	0.06	-0.69	0.21	0.09	0.04	1.01	-0.51	-0.23	-0.26	0.13	-0.44	-0.51	-0.53	0.4	-0.29	-0.32	-0.3	-0.56	-0.77	-0.68	-0.79	0.18	-0.62	-0.15	-0.27	0.02	0.02	0.42	0.37	-1.27	-1.18	-0.91	-0.98
1972	1	1.09	0.18	-0.78	-0.98	0.41	-0.88	-0.99	-1.2	-0.05	1.6	0.7	0.73	-0.03	0.69	0.31	0.02	0.11	0.09	0.2	0.05	0.58	-0.88	-0.18	-0.29	0.86	-0.45	-0.39	-0.52	1.64	0.48	-0.08	-0.27	-0.02	-0.2	-0.61	-0.82	1.04	-0.15	-0.02	-0.27	0.4	0.83	0.43	0.25	-1.54	-0.7	-0.78	-1.1
1972	2	0.88	0.62	-0.51	-0.91	0.57	0.14	-0.71	-1.15	-0.92	1.89	0.81	0.77	0.5	0.8	0.53	0.07	1.05	-0.62	0.43	0.11	0.27	-0.45	-0.51	-0.29	0.4	-0.96	-0.16	-0.52	-0.51	0.08	0.06	-0.26	-0.18	-0.47	-0.51	-0.77	-0.57	-0.28	0.08	-0.25	-0.79	1	0.58	0.26	0.27	-0.77	-0.87	-0.96
1972	3	-0.15	0.82	-0.51	-0.78	0.1	0.57	-0.95	-1.04	1.18	1.74	1.14	1.2	-0.01	0.84	0.51	0.13	1	0.16	0.31	0.18	0.74	1.22	-0.39	-0.15	0.01	0.01	-0.41	-0.48	1.14	0.71	-0.16	-0.18	0.98	0.15	-0.6	-0.54	0.68	0.35	-0.53	-0.08	0.85	0.39	0.1	0.49	-0.27	-1.19	-1.22	-0.94
1972	4	-0.03	0.34	0.18	-0.75	-0.05	0.19	-0.82	-0.97	0.25	0.25	1.52	0.7	-0.12	-0.06	0.61	0.26	1.24	1.13	0.41	0.39	0.79	0.88	-0.54	-0.04	0.29	0.48	-0.36	-0.33	0.66	1.21	0.56	0.03	1.26	1.13	0.21	-0.31	1.23	1.38	0.12	0.18	0.91	0.97	1.04	0.6	1.37	0.7	-0.27	-0.47
1972	5	-0.47	-0.33	0.18	-0.61	0.11	0.25	0.17	-0.64	-0.06	-0.2	1.35	0.72	0.18	0.23	0.63	0.48	0.76	0.9	-0.05	0.57	0.12	0.18	-0.28	-0.43	0.54	0.53	-0.46	0.01	1.26	1.16	0.61	0.41	1.04	0.97	0.19	-0.2	1.43	1.28	0.49	0.52	1.45	1.23	1.68	1.04	1.06	1.03	0.05	-0.49
1972	6	0.25	0.2	0.55	-0.28	0	-0.02	0.27	-0.83	0.09	0.45	1.2	1.03	-0.31	-0.32	0.07	0.3	0.42	0.59	0.44	0.37	-0.63	-0.42	-0.03	-0.59	0.04	0.01	0.06	-0.35	-0.25	0.02	0.18	-0.28	-0.3	-0.07	-0.37	-0.8	0.37	0.48	0.4	-0.43	-0.14	0.1	-0.06	-0.07	0.4	0.31	-0.25	-0.98
1972	7	-0.29	-0.29	-0.16	-0.09	0.3	0.2	0.23	-0.45	0.23	0.32	0.31	1.26	0.58	0.56	0.59	0.83	1.09	1.28	1.55	1.1	0.04	0.25	0.36	-0.37	0.3	0.31	0.43	-0.02	-1.45	-1.22	-0.81	-0.4	-0.06	0.29	0.25	-0.06	-0.43	-0.04	0.13	-0.26	-0.26	-0.04	0	0.66	0.08	0.48	0.27	-0.1
1972	8	-0.49	-0.68	-0.64	-0.31	-0.07	-0.06	0.02	0.01	-0.37	-0.37	-0.46	0.81	0.5	0.46	0.53	0.74	0.05	0.28	0.41	-0.11	-0.52	-0.45	-0.42	-0.59	-0.6	-0.39	-0.35	-0.83	-1.62	-1.05	-1.1	-0.9	-1.06	-0.53	-0.57	-0.89	-1.3	-0.56	-0.64	-0.8	-1.48	-0.79	-0.93	-0.07	-1.16	-0.76	-0.78	-1.05
1972	9	-1.28	-0.97	-0.95	-0.72	-0.26	-0.23	-0.22	-0.08	-1.09	-0.89	-0.65	-0.01	0.34	0.05	0.05	0.22	-0.49	-0.31	-0.2	-0.31	-0.7	-0.9	-0.81	-0.6	-0.8	-0.78	-0.77	-0.74	-1.05	-1.12	-1.02	-0.97	-0.94	-0.95	-0.84	-0.97	-1.21	-1.03	-0.97	-1.01	-0.39	-0.5	-0.4	-0.5	-0.85	-0.67	-0.72	-1
1972	10	-1.45	-1.25	-1.16	-1.04	-0.88	-0.3	-0.33	-0.29	-1.23	-0.72	-0.68	-0.65	-0.68	-0.09	-0.09	-0.08	-2.53	-0.59	-0.33	-0.35	-1.69	-1.1	-0.91	-0.83	-1.36	-0.82	-0.77	-0.67	-0.58	-1.22	-1.12	-0.91	-1.56	-1.15	-0.87	-0.87	-1.26	-1.35	-1.11	-1.01	-0.46	-0.52	-0.36	-0.35	-1.48	-1.11	-0.82	-0.98
1972	11	-1.34	-1.07	-1.15	-1.1	-1.12	-0.5	-0.46	-0.38	-0.62	-0.58	-0.59	-0.64	-1.71	-0.1	-0.09	-0.03	-1.9	-0.72	-0.42	-0.34	-1.25	-1.09	-0.91	-0.89	-0.76	-1	-0.75	-0.72	-0.5	-1.47	-1.09	-1.11	-0.83	-1.44	-0.93	-0.95	-1.18	-1.72	-1.2	-1.24	0.78	-0.78	-0.3	-0.4	-0.47	-1.37	-0.98	-0.99
1972	12	-1.19	-1.41	-1.14	-1.12	-0.77	-0.43	-0.4	-0.38	-0.07	-1.09	-0.87	-0.63	-1.04	0.17	-0.08	-0.07	-1.17	-0.67	-0.46	-0.35	-0.55	-0.8	-0.98	-0.9	0.26	-0.78	-0.74	-0.74	-0.64	-1.17	-1.23	-1.13	-0.64	-1.08	-1.06	-0.95	-1.14	-1.5	-1.29	-1.22	-0.05	-0.39	-0.52	-0.42	-1.2	-1.11	-0.9	-0.96
1973	1	0.45	-1.41	-1.21	-1.14	0.28	-0.81	-0.33	-0.36	0.81	-1.11	-0.6	-0.55	0.62	-0.59	-0.08	-0.08	0.18	-2.46	-0.56	-0.31	0.55	-1.6	-1.03	-0.83	0.64	-1.31	-0.75	-0.7	-0.21	-0.63	-1.24	-1.12	-0.47	-1.63	-1.19	-0.9	-1.04	-1.37	-1.43	-1.18	0	-0.49	-0.55	-0.39	-0.98	-1.55	-1.21	-0.92
1973	2	-1.3	-1.44	-1.13	-1.21	-0.81	-1.21	-0.59	-0.55	-0.04	-0.64	-0.59	-0.57	-1.16	-1.68	-0.2	-0.19	-0.91	-2.05	-0.78	-0.48	-0.39	-1.28	-1.08	-0.9	-0.88	-0.9	-1.02	-0.77	-1.94	-0.69	-1.54	-1.15	-0.89	-1.07	-1.49	-0.99	-0.77	-1.26	-1.72	-1.22	-1.58	0.48	-0.92	-0.45	-1.18	-0.81	-1.48	-1.09
1973	3	-0.08	-1.12	-1.42	-1.16	-1.09	-1.22	-0.61	-0.6	0.11	0.05	-1.02	-0.76	-0.43	-1.01	0.08	-0.17	-1.03	-1.43	-0.79	-0.58	-0.42	-0.79	-0.84	-1.01	-0.27	-0.03	-0.77	-0.74	-1.2	-1.01	-1.27	-1.31	-0.38	-0.89	-1.12	-1.08	-0.77	-1.38	-1.51	-1.31	-1.79	-0.88	-0.7	-0.76	-1.09	-1.54	-1.24	-1.03
1973	4	0.73	0.86	-1.12	-0.97	1.28	1.24	-0.22	-0.01	0.23	0.55	-0.95	-0.5	0.7	0.83	-0.4	0	1.25	1.16	-1.95	-0.32	1.1	1.11	-1.17	-0.73	0.7	0.74	-1.05	-0.58	1.14	0.87	-0.35	-1.01	1.06	0.81	-1.31	-0.91	0.57	-0.03	-1.22	-1.25	-0.52	-0.55	-0.63	-0.65	0.94	0.49	-1.27	-1.03
1973	5	1.23	1.14	-0.08	-0.42	1.52	1.37	0.4	0.06	1.08	1.07	0.41	0.05	2.09	1.88	0.41	0.45	1.33	1.16	-0.27	-0.21	1.21	1.1	-0.25	-0.51	1.03	0.85	-0.04	-0.52	0.89	0.64	-0.28	-1.28	1.04	0.87	-0.22	-1.09	0.15	0	-1.14	-1.6	0.18	-0.24	0.54	-0.91	0.87	0.45	-0.12	-1.11
1973	6	1.32	1.19	0.86	-0.49	2.24	2.03	1.86	0.95	2.13	2.18	1.84	0.67	2.31	2.31	2.43	1.69	1.61	1.49	1.68	0.38	1.21	1.09	1.09	-0.05	1.02	0.9	1.05	-0.18	0.46	0.16	-0.22	-1.02	1.08	0.94	0.76	-0.5	0.02	-0.21	-0.97	-1.5	0.17	-0.27	-0.42	-0.61	1.71	1.44	1.15	-0.21
1973	7	1.14	1.28	1.28	-0.19	0.82	1.08	1.06	0.36	1.73	1.82	1.81	0.62	1.53	1.56	1.63	0.97	0.91	1.13	1.35	-0.69	-0.04	0.3	0.4	-0.83	-0.07	0.08	0.18	-0.91	-0.51	-0.07	-0.16	-0.69	0.45	0.69	0.6	-0.89	-0.57	-0.42	-0.63	-1.53	0.5	0.25	0.21	-0.17	1.24	1.36	1.27	-0.07
1973	8	1.82	1.95	1.93	1.25	-0.02	0.66	0.6	0.17	1.77	2.05	1.98	1.36	0.48	1.11	1.1	0.62	0.23	0.7	0.72	-0.08	-0.68	-0.13	-0.13	-0.68	-0.56	-0.1	-0.14	-0.52	-0.8	-0.51	-0.65	-0.96	0.27	0.55	0.46	-0.13	-0.44	-0.46	-0.55	-1.24	0.24	0.2	-0.01	0.45	0.25	0.53	0.37	0.15
1973	9	1.24	1.59	1.52	1.32	-1.25	0.68	0.49	0.32	0.74	2	2.05	1.91	-1.03	0.96	0.89	0.78	-0.24	0.8	0.72	0.65	-0.3	0.42	0.39	0.34	0.37	0.74	0.7	0.78	-0.05	0.04	-0.07	-0.28	1.16	1.38	1.36	1.28	1.41	1.23	1.13	0.86	1.18	1.09	0.9	0.87	0.35	1.29	1.15	0.94
1973	10	1.57	1.66	1.66	1.65	-0.78	0.19	0.48	0.47	0.93	1.79	1.91	1.87	-0.45	0.88	0.96	1.03	-0.06	0.55	0.73	0.81	0.38	0.29	0.5	0.6	1.35	0.91	0.97	1.06	0.43	0.02	0.19	0.16	1.71	1.43	1.56	1.51	1.74	1.21	1.28	1.17	1	0.95	0.85	0.8	0.34	1.13	1.3	1.21
1973	11	0.04	1.47	1.66	1.63	-0.4	-0.21	0.46	0.41	0.93	1.71	2.03	1.94	0.24	0.38	0.98	0.97	0.65	0.37	0.76	0.79	1.2	0.05	0.45	0.48	1.91	0.7	0.94	0.97	0.93	-0.08	0.12	0.02	1.82	1.42	1.52	1.47	1.86	1.19	1.19	1.13	1.22	0.8	0.79	0.63	1.78	1.21	1.4	1.3
1973	12	1.14	1.39	1.72	1.64	-0.44	-1.24	0.55	0.38	0.54	0.88	1.96	2	0.32	-0.97	0.96	0.9	0.15	-0.23	0.81	0.73	0.32	-0.24	0.47	0.44	1.55	0.62	0.94	0.91	0.5	0.07	0.16	0.06	0.97	1.32	1.5	1.47	0.31	1.38	1.23	1.15	-0.8	1	0.88	0.69	0.93	0.56	1.47	1.34
1974	1	-0.42	1.55	1.64	1.65	-1.07	-0.91	0.02	0.32	1.42	1.16	1.86	1.97	-0.7	-0.49	0.8	0.88	-0.44	-0.12	0.52	0.7	-1.26	0.19	0.21	0.43	-0.96	1.24	0.86	0.92	-1.4	0.24	-0.07	0.1	-1	1.62	1.37	1.49	-1.22	1.62	1.12	1.18	-0.97	0.81	0.83	0.71	0.02	0.33	1.2	1.39
1974	2	-1.23	-0.08	1.41	1.63	-0.05	-0.37	-0.24	0.42	-1.23	0.7	1.6	1.91	0.14	0.23	0.35	0.95	-0.21	0.58	0.34	0.73	-0.03	1.14	0.06	0.46	0.23	1.88	0.72	0.95	-0.25	0.87	-0.06	0.14	-0.03	1.82	1.41	1.51	-0.12	1.85	1.18	1.18	-0.3	1.13	0.73	0.72	0.24	1.75	1.26	1.45
1974	3	0.21	1.13	1.38	1.72	0.39	-0.23	-1.19	0.55	0.08	0.51	0.88	1.85	0.98	0.76	-0.87	1.01	0.4	0.34	-0.18	0.82	0.22	0.28	-0.2	0.47	0.29	1.31	0.63	0.95	0.55	0.55	0.12	0.22	0.41	1.05	1.36	1.51	0.47	0.37	1.4	1.24	0.63	-0.46	1.03	0.93	0.72	1.06	0.7	1.6
1974	4	0	-0.06	1.43	1.55	-0.66	-1.03	-1.02	-0.15	-0.69	-0.07	0.8	1.64	-0.18	-0.32	-0.51	0.74	-0.63	-0.74	-0.29	0.41	-1.17	-1.51	-0.08	-0.03	-1.15	-1.32	0.92	0.66	-0.51	-1.04	0.06	-0.18	-0.79	-1.12	1.39	1.18	-0.81	-1.23	1.49	0.94	1.46	0.86	1.17	1.09	0.36	0.36	0.38	1.26
1974	5	0.36	0.27	0.19	1.28	-0.24	-0.2	-0.44	-0.31	0.84	0.62	1.1	1.74	-0.91	-0.75	-0.42	0.08	-0.99	-0.96	-0.07	0.02	-1.02	-0.98	0.33	-0.31	-0.69	-0.62	1.37	0.43	0.77	0.71	1.03	0.11	-0.81	-0.76	1.52	1.13	-0.5	-0.49	1.7	0.98	1.45	1.31	1.77	1.17	0.08	0.12	1.57	1.16
1974	6	0.09	0.13	0.56	1.12	-0.35	-0.24	-0.36	-1.17	-0.2	-0.19	0.13	0.67	-0.96	-0.54	-0.43	-1.08	-0.62	-0.47	-0.57	-0.48	-0.88	-0.8	-0.73	-0.54	-0.99	-0.85	-0.23	0.19	0.57	0.58	0.7	0.27	-0.53	-0.44	-0.2	1.01	-0.44	-0.32	-0.3	1.14	1.01	1.08	0.58	1.34	0.02	0.26	0.55	0.52
1974	7	-0.88	-0.82	-0.83	0.59	-0.64	-0.83	-0.93	-1.14	0.58	0.25	0.52	0.97	-0.23	-0.23	-0.26	-0.55	-0.15	-0.32	-0.45	-0.51	-1.23	-1.49	-1.59	-0.92	-1.14	-1.44	-1.53	0.13	0.5	0.33	0.07	0.28	-0.68	-0.93	-1.05	0.68	-0.06	-0.31	-0.53	1.27	-0.03	0.39	0.17	0.92	-0.14	-0.04	-0.05	0.23
1974	8	-1.49	-1.11	-1.17	-0.99	-1.01	-1.11	-1.05	-1.11	0.11	0.63	0.46	0.87	-0.63	-0.84	-0.81	-0.73	0.61	0.23	0.25	0.41	-1.32	-1.45	-1.46	-0.79	-0.35	-0.68	-0.65	0.65	0.46	0.65	0.6	0.96	-0.12	-0.51	-0.53	0.75	0.14	-0.14	-0.18	1.35	0.82	1.32	1.28	1.57	1.02	0.99	1.01	1.67
1974	9	-0.85	-0.65	-0.59	-0.34	-0.55	-0.68	-0.59	-0.64	1.48	1.18	1.24	1.27	-0.43	-0.81	-0.69	-0.62	0.43	0.09	0.13	0.15	-0.52	-0.86	-0.85	-0.77	0.82	0.38	0.39	0.66	1.19	1.3	1.32	1.37	0.56	0.22	0.26	0.38	1.37	1.03	1.06	1.1	0.78	1.09	1.16	0.99	1.24	1.09	1.19	1.37
1974	10	0.4	-0.21	-0.2	-0.19	-0.04	-0.43	-0.59	-0.67	1.1	1.17	1	1.12	-1.06	-0.87	-0.86	-0.88	0.37	0.11	0	-0.03	0.44	-0.53	-0.76	-0.85	1.47	0.46	0.27	0.25	1.84	1.59	1.56	1.44	1.18	0.43	0.25	0.17	1.59	1.3	1.18	1.06	1.85	1.37	1.64	1.52	1.78	1.15	1.2	1.2
1974	11	1.3	-0.42	-0.22	-0.25	0.95	-0.54	-0.63	-0.58	0.62	0.45	0.85	0.72	-0.12	-0.68	-0.86	-0.83	-0.03	0.4	0.09	0.1	1.21	-0.42	-0.73	-0.72	1.54	0.51	0.25	0.31	1.9	1.38	1.53	1.5	1.39	0.67	0.3	0.29	1.66	1.27	1.13	1.1	1.04	1.11	1.57	1.53	0.4	1.16	1.09	1.13
1974	12	1.59	-0.36	-0.25	-0.21	0.19	-0.48	-0.62	-0.54	-1.4	0.95	0.69	0.72	-1.11	-0.58	-0.91	-0.8	-0.41	0.37	0.04	0.09	0.92	-0.33	-0.67	-0.65	-0.78	0.72	0.28	0.3	1.52	1.42	1.52	1.53	0.76	0.71	0.32	0.36	0.66	1.42	1.14	1.16	1.77	1.25	1.52	1.59	-0.58	1.16	1.01	1.11
1975	1	-0.1	0.41	-0.24	-0.24	0.58	0.03	-0.42	-0.58	-1.1	0.88	1.04	0.84	0.82	-0.93	-0.82	-0.82	1.16	0.47	0.2	0.09	0.7	0.5	-0.44	-0.67	0.22	1.44	0.48	0.29	-0.39	1.8	1.56	1.52	0.21	1.2	0.46	0.28	-0.77	1.5	1.23	1.1	-0.82	1.73	1.27	1.53	-1.44	1.61	1.08	1.14
1975	2	0.9	1.35	-0.39	-0.21	-0.08	0.9	-0.56	-0.65	0.48	0.72	0.5	0.91	0.45	-0.04	-0.65	-0.83	-0.22	-0.09	0.37	0.08	-0.07	1.15	-0.4	-0.7	0.61	1.54	0.55	0.3	-0.43	1.85	1.36	1.5	-0.04	1.36	0.66	0.29	-0.43	1.62	1.25	1.1	-0.5	0.91	1.04	1.5	-0.07	0.32	1.17	1.12
1975	3	-1.12	1.09	-0.48	-0.4	-0.45	-0.25	-0.56	-0.71	0.5	-0.82	1.04	0.77	0.09	-0.76	-0.6	-0.92	-0.63	-0.68	0.28	-0.04	-1.36	-0.08	-0.49	-0.82	0.08	-0.64	0.71	0.29	-2.96	0.91	1.33	1.41	-1.67	-0.37	0.51	0.13	-1.94	-0.1	1.26	0.96	-2.2	0.95	1.01	1.31	-0.85	-0.95	1.07	0.93
1975	4	-0.15	-0.11	0.35	-0.26	0.45	0.67	0.19	-0.33	0.69	0.35	1.11	1.14	0.18	0.5	-0.82	-0.77	0.11	0.57	0.47	0.19	-0.24	0.15	0.41	-0.5	-0.02	-0.01	1.27	0.42	-0.27	-0.44	1.76	1.52	-0.14	-0.04	1.1	0.38	-0.71	-1	1.37	1.07	-0.75	-1.18	1.55	1.13	0.8	0.15	1.71	1.23
1975	5	0.43	0.55	1.17	-0.13	0.47	0.47	0.93	-0.38	1.69	1.71	1.64	1.3	0.87	0.84	0.33	-0.46	-0.01	-0.06	-0.19	0.28	-0.17	-0.16	0.83	-0.43	0.06	0.11	1.26	0.47	-0.87	-0.92	1.54	1.2	-0.56	-0.52	0.97	0.32	-1.06	-1.1	1.29	0.94	-1.38	-1.47	0.06	0.68	0.26	0.19	0.31	1.13
1975	6	-0.22	-0.44	0.29	-0.47	0.03	-0.15	-0.04	-0.5	1.24	1.34	0.66	1.51	-0.07	-0.08	-0.45	-0.6	-0.19	-0.36	-0.64	0.09	0.31	0	0.36	-0.27	0.49	0.45	0.24	0.71	-0.46	-0.9	0.16	1.14	-0.37	-0.78	-0.63	0.16	-0.08	-0.55	-0.28	1.11	0.44	-0.08	0.78	1.08	1.2	0.97	0.78	1.48
1975	7	-0.33	-0.37	-0.37	0.02	-0.11	-0.02	0.05	-0.05	1.04	1.31	1.11	1.43	0.19	0.25	0.34	-0.46	-0.35	-0.33	-0.24	-0.02	0.61	0.5	0.63	0.67	0.22	0.15	0.2	1.12	-0.34	-0.47	-0.56	1.35	-0.74	-0.83	-0.82	0.27	0.43	0.22	0.07	1.4	-0.71	-0.93	-1.11	0.89	-0.02	0.2	-0.01	1.16
1975	8	-1.01	-0.63	-0.59	0.18	-0.67	-0.49	-0.45	-0.04	0.6	1.61	1.6	1.54	-0.77	-0.49	-0.45	-0.49	-0.29	-0.33	-0.36	-0.51	0.2	0.03	0.06	0.57	0.36	0.26	0.33	1.01	-0.59	-1.03	-1.07	0.59	-0.8	-0.99	-1.02	-0.24	0.27	-0.19	-0.25	1.07	-0.52	-1.13	-1.24	-0.47	-0.59	-0.5	-0.55	-0.39
1975	9	0.09	-0.01	-0.15	0.2	0.58	0.52	0.42	0.41	1.31	1.81	1.92	1.45	0.34	0.14	0.14	0.02	1	0.77	0.73	0.74	0.75	0.75	0.64	0.8	1.14	1.16	1.14	1.12	0.2	-0.08	-0.27	0.14	0.45	0.19	0	0.08	0.62	0.45	0.26	0.4	-1.08	-0.75	-1.01	-0.58	-0.91	-0.27	-0.39	-0.54
1975	10	0.4	0.14	0.07	0.1	1.23	0.64	0.69	0.7	2.3	2.11	2.33	2.13	0.22	0.15	0.19	0.26	1.33	0.76	0.76	0.91	0.7	0.87	0.8	0.91	1.63	1.27	1.21	1.27	0.62	0.24	0.14	0.1	0.94	0.2	0.13	0.15	0.64	0.73	0.59	0.5	1.12	0.34	0.16	0.01	-0.23	-0.25	-0.05	-0.24
1975	11	1.22	-0.09	0.1	0.17	2.46	0.7	0.84	0.82	2.5	1.79	2.35	2.26	1.58	0.04	0.22	0.28	1.76	0.88	0.79	0.87	1.77	0.95	0.83	0.89	1.94	1.28	1.18	1.29	1.36	0.37	0.1	0.07	1.65	0.46	0.17	0.16	1.14	0.86	0.53	0.48	1.81	0.69	0.16	0.08	1.13	-0.16	-0.04	-0.08
1975	12	1.22	0.37	0.21	0.09	2.35	1.08	0.95	0.85	2.11	2.12	2.24	2.33	0.92	0.45	0.26	0.27	0.75	1.07	0.84	0.8	1.43	0.98	0.94	0.84	0.57	1.21	1.22	1.2	1.09	0.45	0.22	0.04	1.39	0.74	0.42	0.23	0.92	0.86	0.7	0.51	2.77	0.33	0.35	0.09	2.15	-0.42	0.24	0.11
1976	1	-0.02	0.42	0.11	0.04	1.79	1.47	0.78	0.83	-0.35	2.28	2.02	2.22	1.04	0.33	0.19	0.22	0.61	1.32	0.78	0.78	0.52	0.74	0.92	0.85	0.22	1.61	1.28	1.21	-1.1	0.46	0.18	0.08	1.09	1.07	0.32	0.24	-0.3	0.56	0.69	0.55	-0.24	1.04	0.28	0.1	1.68	0.05	-0.01	0.19
1976	2	0.19	1.21	-0.11	0.07	0.95	2.42	0.73	0.86	1.14	2.56	1.87	2.35	0.05	1.56	0.02	0.19	0.05	1.72	0.86	0.78	1.84	1.96	1.05	0.93	0.92	1.95	1.31	1.22	1.73	1.45	0.5	0.24	0.64	1.69	0.51	0.22	0.94	1.16	0.91	0.61	0.75	1.9	0.71	0.2	0.81	1.22	0	0.11
1976	3	1.12	1.55	0.55	0.33	1.26	3.04	1.21	1.06	2.11	2.36	2.3	2.34	0.11	0.75	0.42	0.22	0.01	0.55	1.05	0.82	0.8	1.64	1.06	1	0.73	0.75	1.24	1.25	1.11	1.26	0.57	0.34	-0.11	1.16	0.73	0.39	0.88	1.09	0.94	0.77	1.27	2.74	0.49	0.51	0.11	1.67	-0.4	0.29
1976	4	0.89	0.9	0.75	0.35	1.03	1.54	1.58	0.94	1.56	1.46	2.47	2.26	-0.72	-0.2	0.12	0.05	0.06	0.26	1.3	0.77	1.59	1.5	1.14	1.15	0.41	0.36	1.5	1.24	0.42	-0.13	0.48	0.23	0.79	1.05	1.19	0.42	1.2	0.81	0.78	0.83	1.2	0.92	1.29	0.52	-0.6	0.34	-0.15	-0.16
1976	5	0.9	0.93	1.31	0.33	0.01	0.23	1.9	0.66	0.59	0.81	2.06	1.87	-0.2	-0.19	1.28	-0.09	0.5	0.48	1.62	0.89	0.27	0.69	1.72	1	0.27	0.35	1.74	1.2	0.57	0.87	1.52	0.59	1.14	1.17	2.02	0.85	1.35	1.38	1.54	1.27	1.21	1.28	2.2	1.07	0.06	0.29	0.99	-0.07
1976	6	1.15	1.25	1.54	0.96	0.18	0.48	1.29	1.06	-0.36	0.38	1.45	1.83	-0.55	-0.47	-0.15	0.15	0.14	0.13	0.29	0.93	0.33	0.49	1.05	0.96	0.37	0.47	0.69	1.11	-0.02	0.21	0.73	0.49	0.9	0.81	1.27	1.08	0.55	0.69	1.01	1.04	0.63	0.94	2.42	0.67	-0.93	-0.85	0.17	-0.8
1976	7	0.49	0.8	0.76	0.8	-0.43	-0.07	0.24	0.81	-0.12	0.66	0.59	1.79	0.37	0.23	0.35	0.34	0.12	0.12	0.16	1.18	-1.29	-0.68	-0.61	0.02	-0.87	-0.77	-0.73	0.82	-0.83	-0.7	-0.89	-0.13	-0.6	-0.43	-0.3	0.5	-1.07	-0.66	-0.78	-0.03	-0.03	0.28	0.2	1.02	-1.28	-1.34	-1.12	-0.89
1976	8	1.34	1.46	1.47	1.74	0.91	0.87	0.92	1.71	0.5	0.77	0.89	1.84	1.87	1.75	1.87	2.08	0.65	0.69	0.78	1.62	0.38	0.35	0.56	1.22	0.39	0.36	0.45	1.34	-0.82	-0.69	-0.55	0.41	-1.11	-0.51	-0.47	0.57	-1.22	-0.55	-0.49	0.33	-0.64	-0.16	-0.12	1.04	-1.38	-1.31	-1.28	-0.8
1976	9	0.49	1.03	1.1	1.25	0.25	0.3	0.47	0.89	0.5	0.18	0.73	1.44	1.83	1.52	1.48	1.59	0.43	0.37	0.38	0.5	-0.23	-0.03	0.08	0.37	-0.34	-0.21	-0.13	-0.01	-1.25	-1.2	-1.1	-0.85	-1.47	-0.82	-0.85	-0.63	-1.45	-1.18	-1.09	-0.93	-1.23	-0.77	-0.6	0.5	-0.9	-1.23	-1.24	-0.86
1976	10	0.43	0.63	0.78	0.79	0.68	0.13	0.35	0.54	0.38	0.24	0.81	0.74	1.85	1.53	1.41	1.51	0.69	0.49	0.49	0.57	0.68	-0.4	0.05	0.15	0.73	-0.04	0.02	0.08	-0.69	-1	-0.95	-1.03	-0.65	-0.82	-0.68	-0.57	-0.63	-1.23	-1	-1.07	-1.01	-0.74	-0.52	-0.58	0	-0.87	-0.98	-0.82
1976	11	-1.17	0.44	0.75	0.78	-1.2	0.39	0.39	0.46	0.41	0.59	0.85	0.94	-0.3	1.62	1.49	1.58	0.04	0.45	0.52	0.59	-0.86	-0.07	0.04	0.23	-0.54	-0.04	0.03	0.11	-0.89	-1.16	-1.05	-0.93	0.04	-1.13	-0.59	-0.54	-0.69	-1.45	-0.97	-0.92	-0.77	-0.95	-0.57	-0.53	1.33	-0.89	-0.81	-0.76
1976	12	-1.87	0	0.64	0.74	-0.19	0.17	0.23	0.4	1.02	0.85	0.51	0.97	0.26	1.81	1.48	1.46	1.22	0.59	0.53	0.53	0.48	-0.14	0.07	0.17	1.28	-0.13	0.01	0.09	0.51	-1.04	-1.03	-0.93	1.41	-1.21	-0.57	-0.6	0.59	-1.32	-1.04	-0.94	0.3	-1.15	-0.7	-0.53	2.12	-0.42	-0.83	-0.84
1977	1	-0.13	0.44	0.59	0.75	1.38	0.87	0.23	0.44	2.09	0.83	0.57	1.08	1.9	1.9	1.6	1.49	1.5	0.82	0.6	0.59	1.88	0.9	-0.17	0.25	1.17	0.81	0.08	0.13	0.34	-0.68	-0.95	-0.9	1.57	-0.41	-0.65	-0.5	0.85	-0.53	-1.12	-0.89	-0.12	-1.05	-0.78	-0.55	2	0.36	-0.63	-0.75
1977	2	0.08	-1.15	0.41	0.72	1.31	-0.88	0.44	0.44	0.84	0.58	0.68	0.94	1.18	-0.07	1.64	1.52	0.81	0.16	0.49	0.56	0.87	-0.73	0.02	0.12	0.27	-0.52	0	0.06	-0.58	-0.96	-1.17	-1.05	0.83	0.13	-1.03	-0.52	-0.25	-0.74	-1.44	-0.97	0.05	-0.79	-0.94	-0.58	1.02	1.44	-0.74	-0.67
1977	3	0.35	-1.49	0.08	0.65	1.09	0.5	0.34	0.34	1.64	1.51	1.2	0.82	0.35	0.38	1.83	1.5	0.28	1.06	0.61	0.53	0.87	0.85	0	0.16	0.91	1.39	0	0.12	1.09	0.77	-0.92	-0.91	0.77	1.61	-1.08	-0.47	0.69	0.72	-1.19	-0.93	1.26	0.87	-0.9	-0.56	0.79	1.91	-0.28	-0.7
1977	4	-0.04	-0.01	0.42	0.56	1.51	1.71	1.31	0.57	1.34	2.02	1.35	0.92	1.24	1.76	2.05	1.74	0.13	0.79	0.82	0.6	1.49	1.68	1.22	0.18	0.55	0.8	0.82	0.15	0.81	0.76	-0.5	-0.8	-0.25	0.51	-0.49	-0.68	0.4	0.64	-0.47	-1.01	1.22	1	-0.65	-0.52	1.31	1.86	0.73	-0.34
1977	5	1.15	1.17	0.07	0.86	1.84	1.9	0.92	1.1	1.5	1.58	1.45	1.33	0.35	0.51	0	1.63	-0.18	0.03	-0.08	0.36	1.25	1.32	0.25	0.38	0.08	0.07	-0.45	-0.02	0.8	0.7	-0.57	-0.96	-0.51	-0.22	-0.41	-1.2	0.23	0.18	-0.67	-1.33	0.29	0.25	-0.61	-0.89	0.11	0.41	1.25	-0.69
1977	6	0.98	0.96	0.4	0.53	1.27	1.36	1.31	0.85	1.46	1.88	1.93	1.72	0.77	0.73	0.8	1.8	-0.85	-0.71	-0.37	0.18	0.16	0.35	0.57	0.04	0.32	0.47	0.9	0.08	-0.58	-0.31	-0.03	-1.09	-0.73	-0.51	-0.08	-1.36	-0.81	-0.58	-0.35	-1.48	-1.11	-0.67	-0.61	-1.4	-0.86	-0.53	0.42	-0.68
1977	7	1.36	1.21	1.15	1.11	0.8	1.14	1.25	1.33	1.21	1.75	1.96	1.66	0.73	0.93	1.13	1.96	0.58	0.58	0.85	0.99	0.14	0.63	0.94	1.01	1.11	1.14	1.27	1.3	-0.38	-0.1	-0.1	-0.74	-0.24	-0.41	-0.19	-0.74	0.1	0.17	0.29	-0.44	0.2	0.51	0.45	-0.42	0.4	0.73	1.02	0.78
1977	8	-0.53	0.26	0.24	-0.41	-0.59	0.36	0.47	0.01	0.16	1.17	1.22	1.18	0.12	0.15	0.25	0.12	0.77	0.6	0.74	0.57	-0.26	0.2	0.3	-0.1	0.55	0.44	0.5	0.19	-0.82	-0.57	-0.64	-1.15	-0.7	-0.9	-0.84	-0.95	-0.38	-0.37	-0.42	-0.9	-0.07	-0.06	-0.1	-0.48	0.13	0.14	0.24	0.8
1977	9	-0.82	-0.09	-0.04	-0.42	-1.06	-0.15	0.03	-0.02	-1.35	-0.2	0.21	0.51	0.51	0.67	0.68	0.71	1.06	0.65	0.68	0.88	-0.05	0.04	0.16	0.26	-0.31	-0.2	-0.1	0.14	-1.3	-1.43	-1.34	-1.26	-1.51	-1.62	-1.57	-1.33	-1.07	-1.32	-1.27	-1.22	-0.32	-0.89	-0.72	-0.75	-0.13	-0.56	-0.45	0.02
1977	10	-1.45	-0.21	-0.21	-0.19	-1.67	-0.47	-0.03	0.12	-1.61	-0.35	0.12	0.46	0.28	0.59	0.76	0.93	0.53	0.65	0.66	0.84	-0.5	-0.15	0.23	0.47	-1.34	-0.06	0.04	0.18	-1.72	-1.53	-1.37	-1.33	-1.86	-1.49	-1.51	-1.38	-1.43	-1.17	-1.11	-1.05	-1.28	-0.78	-0.55	-0.6	-1.05	-0.57	-0.26	-0.03
1977	11	-0.53	-0.71	-0.07	-0.05	-1.1	-0.94	-0.06	0.06	-1.39	-0.75	0.14	0.24	1.61	0.77	0.77	0.88	0.65	0.8	0.68	0.8	0.07	-0.21	0.26	0.36	-0.71	0.05	0.04	0.09	-1.5	-1.48	-1.28	-1.3	-1.97	-1.54	-1.54	-1.49	-1.18	-1.07	-1.05	-1.08	-0.87	-0.53	-0.54	-0.57	-0.96	-0.36	-0.29	-0.19
1977	12	0.07	-0.78	-0.13	-0.07	-0.03	-0.99	-0.17	-0.01	0.06	-1.28	-0.17	0.2	1.07	0.65	0.79	0.8	0.25	1.06	0.67	0.7	0.87	0.11	0.2	0.3	0.89	-0.17	-0.05	0.05	0.43	-1.12	-1.29	-1.2	0.13	-1.53	-1.6	-1.53	0.9	-0.79	-1.1	-1.03	0.81	-0.03	-0.69	-0.51	1.03	0.09	-0.36	-0.25
1978	1	1.19	-1.33	-0.14	-0.16	0.09	-1.59	-0.51	-0.09	-0.19	-1.59	-0.35	0.09	0.08	0.28	0.55	0.72	0	0.5	0.64	0.64	0.03	-0.52	-0.12	0.26	-0.14	-1.38	-0.06	0.04	1.46	-1.49	-1.35	-1.2	-1.19	-2.01	-1.6	-1.6	0.42	-1.38	-1.12	-1.06	0.8	-1.13	-0.7	-0.46	-0.85	-1.14	-0.65	-0.33
1978	2	-0.84	-0.61	-0.76	-0.15	0.1	-1.01	-0.94	-0.08	-0.69	-1.55	-0.82	0.1	-0.24	1.57	0.72	0.72	-0.49	0.54	0.75	0.63	-0.05	0.01	-0.19	0.27	-0.05	-0.73	0.07	0.06	1.5	-1.34	-1.38	-1.18	-0.81	-2.13	-1.58	-1.58	0	-1.15	-1.04	-1.03	0.56	-0.8	-0.5	-0.51	-0.95	-1.18	-0.44	-0.36
1978	3	1.57	0.94	-0.51	0.07	1.25	0.77	-0.77	-0.01	1.19	0.69	-1	0.12	1.94	1.7	0.84	0.95	0.55	0.49	1.09	0.69	0.91	1.21	0.25	0.29	0.22	0.73	-0.13	-0.02	0.15	0.35	-1.11	-1.28	-0.75	-0.41	-1.6	-1.63	-0.55	0.56	-0.84	-1.12	-0.08	0.64	-0.11	-0.74	-0.55	0.47	0.01	-0.42
1978	4	-0.58	-0.14	-1.46	-0.27	-0.04	0.06	-1.51	-0.52	1.28	1.23	-1.08	0.07	1.26	1.1	0.51	0.69	-0.31	-0.3	0.41	0.58	-0.3	-0.15	-0.53	-0.21	-0.42	-0.46	-1.39	-0.15	-0.39	0.41	-1.52	-1.46	-1.45	-1.77	-2.25	-1.7	0.44	0.44	-1.25	-1	-0.24	0.22	-1.19	-0.74	0.17	-0.18	-1.04	-0.62
1978	5	-0.77	-0.85	-0.91	-0.94	0.35	0.4	-0.49	-0.78	0.84	0.74	-0.6	-0.31	1.3	1.15	1.85	0.96	-0.3	-0.4	0.21	0.59	0.45	0.43	0.29	-0.06	0.03	-0.02	-0.62	0.03	0.42	0.68	-1.06	-1.28	-0.69	-0.86	-2.08	-1.65	0.42	0.4	-0.9	-0.94	0.48	0.56	-0.49	-0.35	0.51	0.17	-0.62	-0.3
1978	6	-0.68	-0.22	-0.19	-0.7	0.47	0.72	0.73	-0.47	0.84	1.16	1.06	-0.31	0.11	0.54	0.84	0.72	-1.29	-1.01	-1.04	0.57	0.15	0.36	0.72	0.23	-0.48	-0.41	-0.09	-0.3	-0.06	-0.1	0.11	-1.07	-1.07	-1.19	-1.23	-1.85	0.32	0.14	0.49	-0.75	-0.2	-0.22	0.04	-0.28	-0.18	-0.32	0.06	-0.17
1978	7	1.41	1.07	1.15	-0.29	1.45	1.34	1.31	0.09	1.11	1.64	1.52	0.01	0.18	0.45	0.48	0.47	-0.14	-0.23	-0.31	0.07	1.3	1.15	1.25	0.57	-0.37	-0.53	-0.52	-1.46	-0.17	-0.33	-0.07	-1.49	-0.72	-1.1	-1.23	-2.03	0.71	0.77	0.79	-0.72	0.23	0.06	0.19	-0.84	-0.01	0.02	-0.11	-0.81
1978	8	1.64	1.06	1.01	0.6	0.98	1.05	1.03	0.61	0.73	1.11	1.01	0.05	-0.18	0.19	0.21	0.93	-1.02	-1.1	-1.16	-0.84	0.75	0.75	0.8	0.74	-0.79	-0.77	-0.76	-1.09	-1.29	-1.21	-1.08	-1.77	-1.39	-1.48	-1.55	-1.95	-0.4	-0.3	-0.33	-1.06	-0.33	-0.22	-0.21	-0.63	-0.53	-0.34	-0.5	-0.81
1978	9	1.62	1.06	1.18	1.13	1.11	1.13	1.23	1.17	0.06	0.6	0.89	0.81	1.5	1.35	1.5	1.62	0.23	-0.33	-0.27	-0.25	1.2	1.06	1.14	1.27	-0.99	-1.18	-1.15	-1	-1.4	-1.33	-1.34	-1.28	-1.4	-1.66	-1.77	-1.74	-0.93	-0.78	-0.85	-0.68	-0.48	-0.59	-0.63	-0.52	-0.64	-0.72	-0.81	-0.66
1978	10	0.9	1.42	1.2	1.26	0.47	1.3	1.25	1.21	-0.43	0.59	1.03	0.96	1.85	1.42	1.54	1.59	0.04	-0.12	-0.18	-0.2	0.72	1.27	1.18	1.24	-0.94	-0.99	-1.08	-1.08	-1.86	-1.52	-1.57	-1.4	-1.72	-1.64	-1.82	-1.92	-1.92	-1.17	-1.1	-1.1	-1.61	-1	-1.05	-0.98	-1.29	-1.01	-0.98	-1.07
1978	11	0.86	1.66	1.17	1.16	1.01	1.18	1.24	1.21	0.34	0.71	1.08	1	2.42	1.41	1.59	1.67	1.41	0.07	-0.06	-0.09	1.53	1.21	1.2	1.27	-0.64	-1.09	-1.02	-1.02	-1.12	-1.58	-1.5	-1.4	-1.06	-1.74	-1.75	-1.82	-1.25	-1.11	-1.03	-1.04	-1.43	-1.05	-0.93	-0.92	-0.8	-0.92	-0.7	-0.84
1978	12	0.17	1.53	1.01	1.14	0.23	1.08	1.12	1.21	0.61	0.24	0.73	0.98	1.13	1.6	1.43	1.56	1.02	0.37	-0.17	-0.11	0.46	1.24	1.09	1.16	0.73	-0.89	-1.07	-1.05	-1.2	-1.64	-1.55	-1.56	-0.89	-1.59	-1.77	-1.86	-1.16	-1.21	-1.04	-1.11	-1.35	-0.91	-0.91	-0.95	0.07	-0.64	-0.72	-0.81
1979	1	-0.77	0.84	1.37	1.14	-0.17	0.38	1.24	1.19	0.83	-0.32	0.68	1.07	0.97	1.83	1.43	1.54	1.3	0.19	0	-0.06	-0.45	0.64	1.24	1.16	0.4	-0.94	-0.93	-1.02	0.37	-1.79	-1.49	-1.54	0.64	-1.67	-1.61	-1.78	0.58	-1.83	-1.1	-1.03	0.71	-1.48	-0.93	-0.98	1.7	-1.05	-0.83	-0.8
1979	2	0.35	0.87	1.67	1.17	-1.23	0.75	1.07	1.14	-0.18	0.32	0.7	1.08	-1.69	2.4	1.28	1.48	0.43	1.39	0.1	-0.02	-1.31	1.34	1.13	1.14	-0.58	-0.73	-1.09	-1.02	0.18	-1.12	-1.57	-1.48	-0.48	-1.2	-1.75	-1.77	-0.67	-1.31	-1.13	-1.05	-0.53	-1.47	-1.09	-0.98	-1.12	-1.09	-1.02	-0.79
1979	3	0.01	0.14	1.49	0.99	-0.46	-0.22	0.98	1.02	-0.59	0.23	0.13	0.62	-1.43	0.11	1.46	1.29	0.63	1.07	0.43	-0.1	-0.81	-0.19	1.16	1.02	-0.69	0.15	-0.92	-1.1	-0.13	-1.26	-1.66	-1.58	-0.09	-0.93	-1.58	-1.74	-0.02	-1.13	-1.18	-1.01	-0.66	-1.59	-1.04	-1.02	-0.78	-0.42	-0.76	-0.81
1979	4	-0.98	-1.12	0.46	1.1	-0.44	-0.42	0.21	1.12	-0.8	-0.49	-0.58	0.38	-1.52	-1.09	1.6	1.18	-0.33	0.31	0.1	-0.08	-0.55	-0.56	0.46	1.12	0.01	0.08	-0.88	-0.91	-0.13	0	-1.73	-1.55	-1.01	-0.56	-1.86	-1.66	-0.78	-0.42	-1.87	-1.17	-0.04	0.33	-1.5	-0.93	-0.76	0.22	-1.16	-0.98
1979	5	-1.69	-1.66	-0.33	0.88	-0.76	-1	0.09	0.77	-1.43	-1.44	-0.79	-0.08	-1.53	-1.69	2.05	0.9	-0.53	-0.37	1	-0.12	-1.04	-1.22	0.5	0.77	-0.31	-0.42	-0.82	-1.06	-1.18	-1.11	-1.46	-1.86	-1.33	-1.42	-1.84	-1.89	-1.06	-1.16	-1.76	-1.37	-0.53	-0.68	-1.79	-1.33	-0.99	-1.22	-1.4	-1.2
1979	6	-1.81	-1.68	-1.66	0.41	-1.74	-1.6	-1.52	0.15	-1.25	-1.32	-0.99	-0.64	-2.09	-2.11	-1.42	0.8	-1.29	-0.99	-0.71	-0.13	-1.31	-1.46	-1.38	0.47	-0.81	-0.93	-0.69	-1.05	-0.64	-0.69	-1.22	-1.75	-1.36	-1.3	-1.62	-1.93	-0.8	-0.8	-1.49	-1.46	0.08	-0.1	-0.83	-0.94	-1.94	-2.19	-2.14	-1.38
1979	7	-0.66	-1	-1.03	-0.1	0.2	-0.01	-0.04	0.16	-0.84	-1.16	-1	-0.96	0.17	-0.18	-0.07	1.31	-0.82	-0.92	-0.79	-0.66	0.21	0.04	0.01	0.44	0.61	0.54	0.61	-0.19	0.43	0.36	0.34	-1.34	-1.53	-1.65	-1.59	-2.14	-0.36	-0.6	-0.55	-2	0.24	0.13	0.24	-1.09	-1.05	-1.18	-0.95	-1.55
1979	8	-0.13	-1	-0.98	-0.42	0.37	0.04	-0.05	0.33	-0.52	-1.32	-1.3	-0.88	0.83	0.38	0.27	1.7	-0.06	-0.31	-0.28	0.58	0.48	-0.02	-0.09	0.62	0.47	0.23	0.23	-0.12	0.7	0.31	0.28	-0.55	-1.18	-1.5	-1.55	-1.77	0.1	-0.37	-0.46	-1.19	0.83	0.57	0.48	-0.32	0.08	-0.3	-0.47	-0.74
1979	9	0.3	-0.77	-0.73	-0.69	0.86	0.01	-0.07	-0.04	0.7	-0.25	-0.38	-0.19	1	0.26	0.11	0.28	-0.14	-0.7	-0.63	-0.49	0.48	-0.16	-0.25	-0.14	0.29	-0.1	-0.17	-0.02	0.85	0.55	0.52	0.19	-1.11	-1.53	-1.58	-1.7	0.03	-0.36	-0.37	-0.73	1.42	1.32	1.25	0.94	1.56	0.62	0.51	0.51
1979	10	-0.03	-0.37	-0.6	-0.61	-0.11	0.09	-0.03	-0.06	0.13	-0.48	-0.77	-0.63	0.68	0.44	0.18	0.27	-0.05	-0.61	-0.69	-0.58	-0.81	-0.3	-0.42	-0.42	-1.03	-0.3	-0.31	-0.25	0.07	0.24	0.16	0.18	-0.84	-1.54	-1.67	-1.64	-0.31	-0.55	-0.71	-0.68	1.1	0.88	0.86	0.91	1.84	0.63	0.47	0.65
1979	11	0.43	0.06	-0.6	-0.57	0.01	0.29	0.04	-0.04	0.45	-0.08	-0.84	-0.81	0.11	0.66	0.26	0.17	-0.88	-0.52	-0.7	-0.67	-1.03	-0.05	-0.39	-0.46	-1.03	-0.16	-0.28	-0.29	-0.14	0.42	0.07	0.07	-0.74	-1.5	-1.68	-1.73	-0.47	-0.35	-0.73	-0.79	0.81	1.02	0.83	0.76	1.72	1	0.58	0.44
1979	12	0.65	0.39	-0.63	-0.6	0.12	0.82	0.01	-0.07	-1.09	0.22	-0.58	-0.7	0.53	1.03	0.32	0.18	0.04	-0.14	-0.7	-0.63	-1.13	0.26	-0.34	-0.43	-0.71	0.17	-0.2	-0.27	-1.44	0.5	0.21	0.17	-1.1	-1.33	-1.68	-1.71	-1.58	-0.37	-0.73	-0.74	-1.44	1.12	0.98	0.9	-0.22	1.57	0.6	0.48
1980	1	-0.23	-0.03	-0.41	-0.64	0.17	-0.1	0.03	-0.08	-0.21	0.04	-0.48	-0.77	0.16	0.67	0.41	0.16	0.11	-0.06	-0.58	-0.66	-0.1	-0.83	-0.28	-0.4	0.61	-1	-0.24	-0.25	-0.11	0.01	0.25	0.18	-0.78	-0.94	-1.62	-1.73	-0.98	-0.45	-0.63	-0.79	0.2	1.09	0.88	0.85	0.37	1.89	0.73	0.56
1980	2	-1.15	0.32	-0.02	-0.68	0.28	0.08	0.28	0.03	1.69	0.79	0.11	-0.65	0.95	0.23	0.67	0.28	-0.05	-0.85	-0.5	-0.67	-0.11	-1.04	-0.04	-0.36	-0.09	-1.04	-0.15	-0.26	1.16	-0.06	0.49	0.17	-0.22	-0.84	-1.49	-1.68	-0.25	-0.54	-0.35	-0.72	1.15	0.94	1.07	0.9	-0.13	1.63	1.01	0.61
1980	3	0.25	0.7	0.45	-0.62	1.43	1.07	1.01	0.2	-0.56	-1.11	0.12	-0.62	-0.2	0.29	0.98	0.25	0.01	0.03	-0.14	-0.67	0.52	-0.73	0.34	-0.28	-0.72	-0.96	0.1	-0.25	-0.67	-1.62	0.46	0.17	-0.62	-1.42	-1.39	-1.7	-0.56	-1.68	-0.44	-0.77	-0.22	-1.49	1.05	0.92	-0.6	-0.54	1.54	0.54
1980	4	-0.5	-0.49	-0.19	-0.52	1.05	1.02	0.32	0.25	-0.3	-0.37	-0.04	-0.55	0.05	0.14	0.63	0.38	0.49	0.45	0.05	-0.52	0.67	0.61	-0.54	-0.16	-0.42	-0.17	-1.03	-0.32	-1.63	-1.37	-0.4	-0.02	-1.07	-1.26	-1.19	-1.67	-1.57	-1.73	-0.79	-0.88	-1.45	-1.27	0.72	0.59	-0.6	-0.36	1.64	0.57
1980	5	0.15	0.06	0.32	0.06	1.1	1.12	0.82	0.63	-0.77	-0.38	0.11	-0.26	1.47	1.5	0.93	0.97	1.03	0.98	0.04	-0.14	1.37	1.29	0.1	0.38	1.04	0.95	-0.13	0.21	-0.51	-0.23	-0.39	0.33	-0.23	-0.25	-1.03	-1.49	-1.43	-1.43	-1.28	-0.81	-1.1	-0.74	0.27	0.79	-0.48	-0.49	1.16	0.7
1980	6	-0.11	-0.04	0.2	0.3	1.73	1.86	1.84	1.59	-0.91	-1.02	-1.38	-0.42	1.74	1.67	1.85	1.66	1.42	1.4	1.73	0.66	1.65	1.65	1.62	1.05	2.02	1.89	1.94	1.1	0.57	0.36	-0.47	0.59	0.39	0.18	-0.29	-1.15	0.04	-0.14	-1.14	-0.5	1.41	1.27	0.52	1.54	-0.46	-0.61	-0.76	1.1
1980	7	0.38	0.13	0.09	0.04	1.79	1.89	1.86	1.6	0.7	0.55	0.51	0.5	1.2	1.17	1.21	1.28	0.57	0.65	0.73	0.34	1.28	1.33	1.44	0.55	1.13	0.98	1.07	0.18	-0.03	-0.58	-0.62	-0.45	0.85	0.48	0.35	-0.49	0.17	-0.29	-0.48	-0.69	1.54	1.17	1.15	1.54	-0.56	-0.7	-0.68	0.84
1980	8	0.35	0.34	0.24	0.36	1.45	1.73	1.69	1.54	0.88	0.22	0.44	0.62	-0.21	0.24	0.33	0.32	-0.35	0.09	0.1	-0.41	0.78	1.08	1.15	0.67	0.67	0.89	0.95	0.48	1.02	0.87	0.89	0.61	1.16	0.93	0.9	0.39	1.27	0.83	0.78	0.32	1.82	1.65	1.73	1.71	0.72	0.51	0.47	1.22
1980	9	0.03	0	0.03	0.12	0.61	1.41	1.51	1.46	1.78	1.06	0.99	0.56	-0.98	0.1	0.08	0.16	-1.31	-0.2	-0.21	-0.22	0.21	1.03	1.08	0.99	-0.69	0.7	0.63	0.59	0.57	0.68	0.61	0.23	0.98	0.94	0.89	0.7	1	0.85	0.78	0.37	1.18	1.65	1.63	1.39	0.72	0.39	0.3	0.24
1980	10	0.08	0.34	0.17	0.18	-0.32	1.31	1.43	1.4	0.49	0.88	0.8	0.74	-1.14	0.17	0.19	0.22	-0.78	-0.12	-0.04	-0.04	0.19	1.02	1.07	1.13	-0.27	0.67	0.57	0.66	1.54	1.15	0.94	0.9	0.95	1.15	0.95	0.89	1.12	0.97	0.72	0.62	1.3	1.79	1.6	1.59	1.3	0.5	0.38	0.39
1980	11	-0.38	-0.01	0.05	0.02	-1.04	1.01	1.31	1.29	0.57	0.93	0.51	0.68	-0.2	-0.36	0.05	0.14	-0.26	-0.53	-0.12	-0.12	0.45	0.83	1.1	1.17	-0.1	0.43	0.71	0.77	0.58	1.02	0.89	0.92	0.7	1.29	1.04	1.02	0.56	1.25	0.9	0.85	0.16	1.63	1.47	1.55	0.07	0.68	0.47	0.44
1980	12	0.04	-0.01	-0.05	-0.01	-1.31	0.27	1.19	1.31	-1.2	1.38	0.64	0.54	-0.19	-0.99	0.08	0.06	0.33	-1.27	-0.16	-0.16	0.14	0.22	1.03	1.07	0.18	-0.68	0.73	0.67	1.18	0.81	0.91	0.86	0.83	1.12	1.05	0.99	0.42	1.05	0.92	0.85	-0.8	1	1.46	1.44	0.76	0.89	0.55	0.46
1981	1	-1.84	-0.14	0.14	-0.02	-1.96	-0.62	1.14	1.28	-2.04	0.09	0.65	0.54	-2.23	-1.29	0.02	0.05	-1.66	-0.93	-0.19	-0.12	0.37	0.21	1.04	1.09	1.53	-0.1	0.8	0.69	-1	1.45	1.1	0.88	0.87	1.05	1.21	1.02	1.33	1.25	1.11	0.88	-2.05	0.98	1.59	1.38	0.51	1.36	0.61	0.48
1981	2	-1.08	-0.49	-0.09	-0.03	-0.95	-1.17	0.91	1.23	-1.57	0.25	0.76	0.37	-1.34	-0.49	-0.46	-0.07	-0.61	-0.39	-0.56	-0.16	-0.67	0.3	0.79	1.07	-0.31	-0.18	0.42	0.7	-0.55	0.5	1.01	0.88	-0.55	0.57	1.24	1	-0.24	0.47	1.23	0.88	-0.75	-0.04	1.56	1.39	-0.22	-0.03	0.69	0.5
1981	3	0.44	0.26	0.08	-0.02	-1.13	-1.55	0.08	1.02	0.18	-0.81	1.35	0.67	0.85	0.35	-0.91	0.11	-0.52	-0.09	-1.29	-0.22	-1.4	-0.78	0.06	0.91	-0.2	-0.05	-0.67	0.71	1.09	1.33	0.91	1	-0.47	0.42	1.06	0.99	0.31	0.41	1.05	0.92	-0.44	-1	0.9	1.41	-0.18	0.45	0.89	0.56
1981	4	0.37	-0.18	0.02	0.23	-0.92	-1.7	-0.84	0.94	0.41	-0.3	0.31	0.7	-0.46	-1	-1.26	-0.06	-0.88	-1.32	-1.17	-0.37	-1.34	-0.88	-0.1	0.82	-0.38	0.32	-0.21	0.68	1.12	0.6	1.62	1.24	-0.27	0.14	0.92	1.09	0.15	0.81	1.23	1.07	0.66	-0.6	1.11	1.66	0.01	0.26	1.26	0.59
1981	5	-0.88	-0.99	-0.88	-0.39	-0.7	-0.87	-1.38	0.63	-0.75	-1.03	-0.28	0.35	-0.05	-0.43	-0.53	-0.5	0.93	0.79	0.23	-0.24	-0.79	-0.87	-0.25	0.47	-1.02	-1	-0.8	0.06	-0.71	-0.79	0.04	0.84	-0.74	-0.85	-0.09	0.94	-0.83	-0.84	-0.02	0.97	-0.3	-0.51	-0.24	1.5	1.03	0.87	0.56	0.96
1981	6	0.83	0.84	0.83	0.46	0.25	-0.13	-0.6	0.13	-0.19	-0.15	-0.63	1.07	0.71	0.77	0.73	-0.58	0.38	0.26	0.29	-1.01	-0.71	-1.02	-1.04	-0.28	-1.21	-1.17	-1.18	-0.97	0.36	0.55	1.03	0.93	-0.65	-0.76	-0.58	0.61	0.19	0.22	0.27	1.01	-0.3	-0.41	-0.85	0.65	0.23	0.18	0.42	0.79
1981	7	0.78	0.83	0.56	0.44	0.3	-0.05	-0.3	-0.47	-1.3	-1.14	-1.37	-0.69	1.52	1.4	1.33	0.42	1.45	1.3	1.47	0.48	0.42	0.06	0.14	0.18	1.18	1.04	1.22	0.78	0.9	1.15	0.98	1.76	1.23	1.1	1.19	1.81	0.72	0.71	0.91	1.45	-0.36	-0.22	-0.63	0.66	1.48	1.39	1.45	1.72
1981	8	1.43	0.82	0.75	0.42	0.67	0.37	0.3	-0.09	0.06	-0.46	-0.64	-0.17	2.14	2.06	2.13	1.83	1.73	1.76	1.99	1.76	2.48	2.44	2.57	2.46	2.14	2.02	2.12	1.91	1.13	0.95	0.89	1	2.26	2.13	2.11	2.53	1.66	1.44	1.4	1.4	-0.2	-0.42	-0.56	-0.38	1.37	1.62	1.63	1.48
1981	9	0.36	0.76	0.78	0.72	0.82	0.81	0.63	0.36	-0.09	-0.22	-0.16	-0.56	1.99	2.06	2.06	2.05	1.89	1.72	1.71	1.9	2.83	2.31	2.22	2.28	2.58	2.25	2.21	2.27	0.92	0.96	1.03	1.25	2.92	2.33	2.3	2.44	1.81	1.66	1.65	1.72	0.23	-0.05	-0.13	-0.44	1.69	1.61	1.59	1.74
1981	10	0	0.52	0.55	0.43	1.17	0.84	0.64	0.45	0.78	-0.42	-0.32	-0.53	1.52	1.99	1.9	1.88	1.52	1.73	1.66	1.79	3.12	2.29	2.13	2.18	2.52	2.28	2.14	2.25	0.24	0.64	0.8	0.7	2.57	2.36	2.31	2.3	1.35	1.46	1.47	1.56	0.06	-0.24	-0.14	-0.43	0.64	1.54	1.5	1.55
1981	11	0.25	1.2	0.72	0.7	0.97	0.91	0.68	0.61	0.14	0.15	-0.25	-0.39	0.21	2	1.9	1.95	0.51	1.61	1.65	1.81	0.22	2.38	2.14	2.21	1.13	2.39	2.13	2.25	0.09	0.91	0.73	0.68	0.94	2.59	2.29	2.25	0.47	1.57	1.39	1.36	0.3	-0.04	-0.26	-0.36	-0.24	1.3	1.53	1.53
1981	12	-0.06	0.27	0.67	0.69	0.55	0.86	0.85	0.67	-0.46	-0.32	-0.35	-0.31	-1.11	1.85	1.88	1.88	-0.33	1.85	1.67	1.67	-0.67	2.78	2.21	2.13	-1.08	2.58	2.17	2.13	-1.27	0.62	0.66	0.73	-0.42	2.83	2.33	2.31	-0.78	1.53	1.43	1.43	-0.4	0.14	-0.17	-0.24	-0.4	1.67	1.57	1.55
1982	1	1.66	0.23	0.63	0.64	0.73	1.19	0.84	0.64	-0.41	0.65	-0.45	-0.35	0.19	1.48	1.96	1.86	0.89	1.52	1.72	1.65	0.27	3.2	2.26	2.1	-0.72	2.47	2.25	2.11	-0.87	0.1	0.6	0.75	0.6	2.57	2.33	2.3	-0.22	1.29	1.42	1.43	-0.76	-0.11	-0.36	-0.26	-0.33	0.58	1.58	1.56
1982	2	0.68	0.31	1.22	0.72	1.18	1.1	0.94	0.72	0.43	0.23	0.19	-0.18	1.51	0.4	2.05	1.96	0.8	0.58	1.61	1.65	0.9	0.31	2.35	2.13	0.47	1.12	2.38	2.12	-0.31	0.02	0.91	0.73	0.59	0.97	2.62	2.3	0.22	0.43	1.57	1.4	-0.01	0.22	-0.07	-0.29	-0.3	-0.34	1.28	1.52
1982	3	0.49	0.2	0.36	0.7	0.59	0.73	0.91	0.87	-0.08	-0.35	-0.28	-0.3	0.18	-0.71	1.87	1.9	-0.6	-0.61	1.79	1.63	0.6	-0.3	2.75	2.25	-0.2	-1	2.5	2.13	0.19	-1.22	0.64	0.67	-0.43	-0.72	2.78	2.29	-0.09	-0.84	1.5	1.4	-0.85	-0.81	-0.05	-0.32	-0.84	-0.81	1.61	1.51
1982	4	1.56	1.82	0.89	1.03	1.61	1.61	1.58	1.14	-0.25	-0.38	0.53	-0.5	0.74	0.72	1.55	2.04	-0.64	-0.19	1.42	1.69	1.2	1.13	2.82	2.32	0.43	0.11	2.28	2.16	-0.16	-0.54	-0.01	0.56	0.29	0.47	2.5	2.28	0.2	-0.05	1.28	1.39	0.43	-0.11	0.02	-0.28	0.24	0.11	0.58	1.63
1982	5	0.67	0.75	0.63	1.24	0.62	0.81	1.15	1.04	-1.12	-1	-0.59	-0.37	0.34	0.56	0.36	2.05	-0.65	-0.38	0.09	1.44	0.09	0.28	0.3	2.33	-0.21	-0.16	0.74	2.16	-0.9	-0.93	-0.47	0.69	-0.6	-0.37	0.45	2.83	-0.49	-0.4	0.08	1.44	-1.55	-1.53	-0.8	-0.64	1.68	1.49	0.86	1.83
1982	6	-0.16	-0.03	-0.06	0.21	-0.34	-0.16	0.07	0.6	-0.07	-0.12	-0.26	-0.23	0.67	0.6	0.31	1.8	-0.17	-0.33	-0.58	1.61	-0.89	-0.7	-0.99	2.35	-0.75	-0.76	-1.25	2.11	-1.7	-1.59	-1.97	-0.02	-0.51	-0.62	-0.88	2.85	-0.69	-0.72	-1.23	1.17	-0.83	-1.02	-1.15	-0.55	0.9	0.67	0.51	1.79
1982	7	-1.13	-0.3	-0.09	-0.06	-0.51	0.14	0.23	0.77	0.31	0.17	0.12	0.63	-0.05	0.14	0.18	1.16	0.56	0.41	0.53	1.59	-0.6	-0.19	-0.14	2.41	-1.09	-0.98	-1.04	1.48	1.26	1.19	1.04	0.8	-0.48	-0.49	-0.44	2.53	0.47	0.48	0.41	1.35	1.51	1.61	1.44	1.11	1.33	1.29	1.26	1.3
1982	8	-0.85	-0.35	-0.33	-0.2	0.24	0.45	0.54	0.81	1.13	0.2	0.26	0.33	0.13	0.15	0.28	0.31	-0.01	-0.3	-0.23	-0.08	-0.08	-0.11	-0.02	0.06	0.01	-0.17	-0.13	0.43	1.31	1.13	1.08	0.92	0.03	-0.31	-0.27	0.05	0.52	0.25	0.24	0.36	1.57	1.16	1.13	1.09	0.3	0.94	0.9	0.72
1982	9	-0.44	-0.43	-0.35	-0.38	1.3	1.01	1.02	1.04	0.37	0.26	0.28	0.07	-0.1	0.05	0.07	-0.05	0.39	0.21	0.15	0.11	0.47	0.02	0.1	0.02	0.78	0.42	0.39	0.28	1.49	0.99	0.98	0.67	-0.03	-0.27	-0.34	-0.46	0.98	0.56	0.54	0.31	1.74	1.34	1.25	1.19	1.18	1.45	1.35	1.3
1982	10	-0.57	-1.06	-0.52	-0.34	1.47	0.57	0.92	0.94	0.39	0.55	0.46	0.41	0.08	-0.1	0.02	0.05	-0.26	0.18	0.07	0.14	-0.15	-0.46	-0.16	-0.08	1.18	0.22	0.27	0.27	0.17	0.84	0.78	0.7	-0.36	-0.56	-0.53	-0.47	0.2	0.4	0.4	0.35	0.35	1.2	1.27	1.15	0.83	1.51	1.52	1.5
1982	11	-0.53	-0.93	-0.55	-0.5	1.2	0.65	0.84	0.89	0.66	1.15	0.55	0.59	-0.55	-0.16	-0.11	0	0.81	0.28	0.05	0.14	-0.22	-0.19	-0.12	-0.03	1.19	0.5	0.37	0.44	0.11	1.09	0.89	0.86	-0.3	-0.35	-0.55	-0.51	0.64	0.66	0.46	0.45	1.12	1.72	1.48	1.45	1.35	0.93	1.49	1.49
1982	12	-0.94	-0.65	-0.63	-0.54	-0.75	1.11	0.84	0.87	1.07	0.75	0.6	0.6	-0.91	-0.24	-0.06	-0.04	-0.71	0.29	0.13	0.07	-1.31	0.21	-0.18	-0.1	-0.04	0.78	0.42	0.4	-0.3	1.38	0.88	0.87	-1.19	-0.27	-0.49	-0.56	-0.13	0.91	0.53	0.5	1.19	1.85	1.57	1.49	0.48	1.3	1.54	1.45
1983	1	-0.01	-0.55	-1.06	-0.54	0.54	1.43	0.55	0.9	1.52	0.65	0.74	0.65	0	0.08	-0.13	-0.01	0.97	-0.15	0.25	0.14	0.84	-0.07	-0.35	-0.05	1.93	1.37	0.43	0.48	1.25	0.31	0.95	0.9	0.45	-0.3	-0.5	-0.48	1.25	0.36	0.56	0.56	1.94	0.78	1.45	1.53	0.37	0.87	1.62	1.64
1983	2	-0.4	-0.57	-0.95	-0.6	1.49	1.34	0.71	0.89	-0.13	0.66	1.13	0.56	0.99	-0.3	-0.13	-0.09	1.15	0.89	0.35	0.14	0.35	-0.21	-0.14	-0.08	0.77	1.2	0.55	0.43	-0.56	0.02	1.08	0.88	0.47	-0.27	-0.3	-0.51	0.74	0.65	0.71	0.52	0.64	1.16	1.72	1.49	0.42	1.35	1.02	1.55
1983	3	0.82	-0.36	-0.5	-0.54	1.06	-0.01	1.21	0.93	-0.51	0.67	0.63	0.51	0.21	-0.54	-0.25	-0.09	0.89	0.08	0.38	0.21	0.69	-0.79	0.31	-0.11	1.03	0.49	0.86	0.52	-0.44	-0.51	1.38	0.85	-0.26	-1.31	-0.29	-0.52	-0.46	-0.4	0.83	0.45	-0.57	0.81	1.82	1.52	-0.24	0.2	1.3	1.55
1983	4	1.54	1.51	0.17	-0.55	1.19	1.24	1.6	0.76	-1.04	-0.4	0.18	0.36	0.32	0.32	0.12	-0.1	-0.37	0.08	-0.25	0.17	0.65	0.84	0.15	-0.24	0	0.81	1.21	0.38	0.81	1.13	0.44	1.05	-1.43	-1.01	-0.67	-0.73	0.01	0.65	0.31	0.49	-1.22	0.42	0.46	1.24	-1.56	-1.32	0.32	1.3
1983	5	1.53	1.5	0.78	-0.04	1.32	1.46	1.66	1.08	-1.69	-1.7	-0.76	0.21	0.64	0.73	0	-0.03	1.8	1.87	1.57	0.97	1.43	1.41	0.79	0.32	1.69	1.7	1.76	1.02	0.83	0.73	0.29	1.22	1.32	1.31	0.6	0.18	2.02	1.96	1.56	1.44	-1.05	-0.86	0.55	1.52	-1.32	-1.11	0.3	0.38
1983	6	1.27	1.3	1.03	0.27	0.58	0.76	0.55	1.2	-1.02	-1.1	-0.5	-0.03	0.76	0.7	0.48	0.04	1.2	1.29	1.44	0.88	1.41	1.45	1.33	0.89	1.35	1.41	1.51	1.18	1.55	1.39	1.05	1.71	1.77	1.68	1.56	0.85	2.29	2.17	2.29	2.07	-0.29	-0.44	0.06	1.68	-0.44	-0.49	-0.34	0.87
1983	7	0.25	0.94	0.89	0.23	0.09	0.43	0.47	1.12	0.73	0.23	0.52	0.66	-0.51	-0.39	-0.37	-0.3	1.65	1.56	1.99	1.29	1.21	1.27	1.45	0.92	1.46	1.37	1.59	1.69	1.94	2	2.07	1.7	1.89	1.67	1.71	1.16	2.03	2	2.04	1.79	1.34	0.99	1.4	1.25	-0.04	-0.55	-0.52	0.24
1983	8	0.5	1.25	1.22	0.81	-0.43	0.18	0.31	0.71	1.7	0.35	0.34	0.65	-0.72	-0.52	-0.44	-0.61	1.14	1.57	1.85	1.89	0.7	1.03	1.13	0.94	0.81	1.28	1.39	1.58	2.26	2.47	2.47	2.48	1.34	1.6	1.62	1.48	1.57	2.15	2.16	2.11	1.44	1.15	1.18	1.46	0.47	-0.06	-0.05	0.56
1983	9	0.73	1.25	1.27	1.08	-0.01	0.3	0.43	0.26	1.57	0.77	0.7	0.97	-0.82	-0.55	-0.52	-0.6	1.31	1.52	1.59	1.7	0.94	1.36	1.4	1.32	0.65	1.12	1.18	1.23	2.23	2.65	2.62	2.59	1.1	1.68	1.67	1.55	1.1	2.28	2.19	2.16	1.76	1.57	1.51	1.87	0.24	-0.06	-0.1	-0.03
1983	10	1.04	0.9	1.2	1.19	0.73	0.47	0.71	0.72	0.7	1.02	0.71	0.88	-0.47	-0.73	-0.66	-0.64	1.11	1.64	1.59	1.8	1.4	1.55	1.55	1.64	0.45	1.32	1.25	1.43	2.22	2.44	2.6	2.58	1.18	1.89	1.71	1.71	1.53	2.35	2.37	2.37	1.58	1.85	1.71	1.94	0.41	0.18	-0.16	-0.15
1983	11	0.44	0.53	1.15	1.15	1.07	0.02	0.56	0.65	0.67	1.55	0.67	0.65	-0.84	-0.94	-0.76	-0.69	0.78	1.16	1.54	1.76	1.97	1.36	1.54	1.62	0.38	0.76	1.24	1.35	1.32	2.41	2.59	2.56	0.74	1.5	1.69	1.71	1.22	1.87	2.41	2.44	1.55	1.79	1.71	1.74	-0.18	0.3	-0.2	-0.18
1983	12	-0.44	0.53	1.11	1.14	1.27	0.26	0.5	0.61	-0.29	1.43	0.63	0.54	-1.88	-1.06	-0.76	-0.73	0.44	1.32	1.53	1.59	1.59	1.19	1.49	1.53	0.81	0.76	1.21	1.26	1.01	2.26	2.58	2.57	0.06	1.11	1.7	1.68	1.91	1.59	2.45	2.38	0.83	1.81	1.7	1.65	-0.29	0.18	-0.1	-0.15
1984	1	-1.21	0.92	0.79	1.11	-0.36	0.6	0.37	0.62	-0.55	0.55	0.95	0.63	-0.88	-0.53	-0.78	-0.71	0.23	1.08	1.6	1.56	-0.14	1.38	1.53	1.54	0.24	0.42	1.32	1.25	-0.39	2.21	2.38	2.52	-0.88	1.09	1.83	1.65	0.97	1.58	2.35	2.37	-0.3	1.51	1.81	1.66	-0.2	0.37	0.21	-0.15
1984	2	-0.42	0.39	0.49	1.12	1.54	1.23	0.1	0.63	-0.89	0.52	1.47	0.6	0.99	-0.53	-0.87	-0.71	0.94	0.84	1.17	1.55	0.59	2	1.36	1.53	0.98	0.45	0.81	1.27	-0.03	1.28	2.35	2.51	-0.29	0.64	1.47	1.67	0.38	1.2	1.87	2.41	-0.82	1.44	1.72	1.63	0.27	-0.12	0.38	-0.12
1984	3	0.2	-0.3	0.57	1.11	0.28	1.18	0.28	0.48	-1.11	-0.82	1.13	0.4	-0.36	-1.59	-1.09	-0.81	-0.25	0.16	1.28	1.5	-0.1	1.34	1.17	1.49	-0.08	0.51	0.74	1.18	-0.2	0.8	2.28	2.54	-0.59	-0.38	1.04	1.63	-0.09	1.75	1.57	2.45	-0.58	0.46	1.78	1.65	-0.96	-0.79	0.03	-0.22
1984	4	0.28	-0.03	0.97	0.81	-0.77	-0.82	0.3	0.17	-0.74	-0.94	0.23	0.67	-1.14	-1.25	-0.79	-0.9	-0.97	-0.8	0.91	1.55	-0.74	-0.59	1.08	1.4	-0.7	-0.54	0.2	1.16	-1.81	-1.62	2.06	2.26	-1.46	-1.63	0.71	1.6	-0.45	0.1	1.5	2.34	-1.59	-1.64	1.14	1.55	-1.31	-1.3	-0.08	-0.12
1984	5	0.93	0.91	0.85	0.81	-0.19	0.15	0.82	0.02	-0.73	-0.86	-0.07	1.04	-0.19	0.02	-0.63	-0.88	0.28	0.46	0.74	1.14	0.45	0.55	1.82	1.34	-0.35	-0.19	0.06	0.6	-0.93	-0.91	0.81	2.3	-0.63	-0.66	0.05	1.25	-0.56	-0.42	0.91	1.79	-0.51	-0.73	1.12	1.63	1.26	1.21	0.67	0.76
1984	6	1.57	1.46	1.32	1.19	0.89	0.83	1.19	0.6	-0.77	-1.08	-1.12	0.58	0.32	0.16	-0.45	-0.92	0.57	0.51	0.63	1.31	1.5	1.42	1.96	1.53	-0.21	-0.23	0.05	0.51	0.32	0.19	0.66	2.29	-0.7	-0.83	-0.92	0.56	0.01	-0.06	1.09	1.45	-0.4	-0.55	-0.25	1.59	0.65	0.38	0.24	0.25
1984	7	2.03	1.91	1.76	1.91	1.78	1.57	1.5	1.57	-0.54	-0.86	-0.9	-0.15	0.2	-0.04	-0.08	-0.43	1.01	0.82	0.96	1.43	2.05	1.81	1.96	2.07	0.54	0.33	0.38	0.56	0.66	0.16	0.04	2.01	0.84	0.37	0.22	1.21	0.83	0.69	0.81	1.72	0.31	-0.29	-0.39	1.08	1.72	1.38	1.37	1.26
1984	8	1.78	1.8	1.79	1.72	2.26	2.19	2.16	2.18	-0.18	-0.64	-0.71	-0.17	-0.08	-0.18	-0.09	-0.35	1.28	1.2	1.42	1.5	1.66	1.66	1.79	2.18	0.52	0.28	0.37	0.45	0.16	-0.25	-0.29	0.57	0.57	0.21	0.16	0.31	0.63	0.35	0.35	1.02	-0.1	-0.42	-0.56	0.54	0.85	1.24	1.27	1.08
1984	9	1.16	1.67	1.62	1.52	2.35	2.2	2.17	2.24	1.15	0.51	0.28	0.12	-0.18	-0.19	-0.21	-0.42	0.98	1.01	1.01	1.13	1.3	1.62	1.6	1.79	0.51	0.33	0.32	0.47	0.89	0.91	0.87	1.06	0.71	0.27	0.2	0.16	0.75	0.61	0.59	1.19	0.31	-0.04	-0.13	0.01	1.12	1.27	1.15	1.11
1984	10	0.45	1.56	1.48	1.4	2.33	2.19	2.08	2.03	0.8	0.22	-0.05	-0.1	-0.12	-0.05	-0.22	-0.25	0.65	1	0.88	0.98	0.42	1.6	1.48	1.52	-0.13	0.27	0.14	0.2	0.86	0.92	0.65	0.6	-0.44	0.27	-0.01	-0.08	-0.1	0.43	0.32	0.42	-0.22	-0.01	-0.37	-0.45	-0.26	1.23	0.95	0.92
1984	11	-0.14	1.35	1.46	1.45	0.82	2.29	2.13	2.11	0.77	0.34	-0.06	-0.12	-0.01	-0.19	-0.26	-0.18	-0.6	0.88	0.86	1.01	-0.11	1.48	1.44	1.54	-0.36	0.17	0.02	0.11	1.49	0.93	0.7	0.68	-0.26	0.21	-0.07	-0.1	0.16	0.46	0.23	0.23	-0.07	-0.15	-0.44	-0.55	-1.07	0.36	0.84	0.87
1984	12	-0.77	0.9	1.52	1.47	-0.14	2.29	2.2	2.16	-1.01	0.72	0.15	-0.09	0.35	-0.14	-0.13	-0.16	-1.15	0.85	0.91	0.91	-0.81	1.17	1.52	1.5	-1.6	0.24	0.1	0.09	-0.61	0.71	0.74	0.7	-0.97	0.54	0.1	0.02	-1.3	0.42	0.3	0.28	-1.36	-0.07	-0.39	-0.48	-1.5	0.83	1.01	0.88
1985	1	-0.57	0.41	1.52	1.45	0.93	2.3	2.27	2.14	-0.86	0.6	0.13	-0.15	0.48	-0.06	-0.05	-0.22	0.43	0.65	1	0.88	0.71	0.47	1.62	1.5	-0.74	-0.25	0.23	0.1	0.64	0.9	0.98	0.72	0.49	-0.37	0.33	0.04	-0.49	-0.2	0.38	0.28	-1.14	-0.46	-0.17	-0.53	-0.38	-0.32	1.27	0.99
1985	2	-0.72	-0.21	1.31	1.43	1.79	1.06	2.34	2.18	-1.12	0.57	0.22	-0.15	0.6	0.08	-0.18	-0.25	0.9	-0.39	0.91	0.88	1.98	0.25	1.55	1.51	0.43	-0.33	0.21	0.06	0.01	1.45	0.93	0.71	1.47	0.01	0.36	0.07	0.91	0.21	0.53	0.31	-0.09	-0.16	-0.19	-0.47	0.8	-0.75	0.52	0.97
1985	3	-0.28	-0.86	0.86	1.48	0.58	0.14	2.25	2.24	-0.93	-1.26	0.5	0	0.71	0.63	-0.1	-0.11	1.27	0.05	0.95	0.99	0.46	-0.52	1.2	1.54	0.51	-1.07	0.3	0.16	-0.22	-0.74	0.71	0.73	0.74	-0.43	0.64	0.18	0.29	-1.12	0.42	0.31	0.16	-1.24	-0.11	-0.42	1.26	-0.39	1.09	1.24
1985	4	-0.61	-0.7	0.18	1.33	-0.38	0.15	1.94	2.2	-0.65	-0.95	0.32	-0.1	-0.07	0.16	-0.1	-0.08	0.34	0.42	0.7	1.02	-0.47	-0.03	0.33	1.52	0.4	0.06	-0.16	0.26	0.2	0.38	0.87	0.99	-0.06	0.14	-0.41	0.26	-0.08	-0.39	-0.26	0.3	-0.38	-1.03	-0.56	-0.25	0.83	0.63	-0.08	1.43
1985	5	-0.3	-0.36	-0.33	0.99	-0.08	0.3	0.74	2.16	-0.36	-0.54	0.24	0.05	0.99	0.99	0.5	0.03	0.11	0.3	-0.36	0.84	0.34	0.79	0.4	1.51	1.23	1.21	0.49	0.57	1.14	1.1	1.76	1.17	0.69	0.95	0.25	0.47	0.61	0.74	0.37	0.6	-0.75	-0.78	-0.64	-0.47	1.89	1.91	0.78	1.23
1985	6	-0.22	-0.25	-0.51	0.58	0.22	0.31	0.29	2	-0.64	-0.9	-1.24	0.09	0.85	0.87	0.96	0.22	0.18	0.45	0.11	0.85	0.65	0.71	0.55	1.2	1.32	1.31	1.05	0.77	0.34	0.21	-0.17	0.74	1.2	1.26	1.06	1.19	0.02	0.05	-0.81	0.31	-0.92	-0.86	-1.38	-0.65	1.08	1.29	0.86	1.43
1985	7	0.44	0.14	0.06	0.35	0.48	0.28	0.38	1.61	0.2	-0.13	-0.23	0.4	0.17	0.17	0.24	0.03	-0.24	-0.16	-0.18	0.28	-0.26	-0.4	-0.3	0.04	0.09	0.13	0.09	-0.02	0.03	0.06	0.11	0.68	1.2	1.12	1.16	0.53	0.12	0.06	-0.05	-0.24	-0.2	-0.39	-0.63	-0.65	1.2	1.3	1.27	0.83
1985	8	1.46	1.08	1.03	0.79	0.75	0.67	0.79	0.96	0.31	0	-0.13	0.35	-0.32	-0.05	0.02	-0.01	-1.12	-1.02	-0.94	-1.29	-0.52	-0.37	-0.16	-0.2	-0.65	-0.04	0.01	-0.21	-0.79	-0.35	-0.38	0.65	0.62	0.7	0.81	0.47	-0.53	-0.34	-0.28	-0.3	0.58	0.2	0.14	0.11	0.25	1	1.09	0.63
1985	9	1.92	1.49	1.41	1.25	0.85	0.83	0.85	0.78	0.26	-0.21	-0.42	-0.73	-0.32	-0.05	0.03	0.09	-0.66	-0.6	-0.45	-0.63	-0.53	-0.1	-0.04	-0.15	-0.77	0	0.04	-0.18	0.46	0.48	0.44	0.24	-0.03	0.6	0.68	0.49	-0.19	-0.23	-0.21	-0.6	1.16	0.58	0.59	0.18	1.17	1.54	1.7	1.48
1985	10	2.03	1.64	1.41	1.36	0.68	0.69	0.59	0.64	-1	-0.55	-0.8	-0.85	-0.27	-0.17	-0.16	-0.11	-0.72	-0.68	-0.63	-0.63	0	-0.1	-0.2	-0.09	-0.32	-0.19	-0.13	-0.15	0.52	0.35	0.33	0.37	-0.31	0.62	0.56	0.6	-0.12	-0.1	-0.14	-0.21	1.27	0.77	0.68	0.5	0.8	1.39	1.51	1.49
1985	11	1.42	1.79	1.42	1.41	0.21	0.7	0.67	0.77	-1.1	-0.44	-0.6	-0.68	0.08	-0.36	-0.12	-0.05	0.59	-0.68	-0.65	-0.58	-0.01	-0.46	-0.27	-0.07	-0.05	-0.71	-0.15	-0.1	1.02	-0.01	0.29	0.27	-0.01	0.38	0.5	0.62	0.37	-0.35	-0.22	-0.17	1.09	0.97	0.7	0.66	1.32	0.86	1.53	1.64
1985	12	0.35	1.86	1.48	1.4	-0.65	0.66	0.67	0.7	-0.95	-0.17	-0.5	-0.7	-1.3	-0.51	-0.21	-0.13	-1.04	-0.82	-0.74	-0.59	-0.96	-0.72	-0.24	-0.18	-1.28	-1.02	-0.2	-0.14	-0.73	0.25	0.3	0.26	-0.86	-0.2	0.45	0.53	-0.08	-0.17	-0.23	-0.21	0.4	1.21	0.66	0.67	-1.07	0.99	1.38	1.57
1986	1	-0.45	2.01	1.62	1.38	0.88	0.76	0.71	0.6	0.48	-0.94	-0.47	-0.72	-0.14	-0.27	-0.2	-0.19	-0.11	-0.73	-0.67	-0.62	-0.54	-0.09	-0.12	-0.22	-0.29	-0.39	-0.2	-0.14	-0.56	0.42	0.33	0.31	-0.75	-0.41	0.58	0.51	-0.13	-0.18	-0.1	-0.15	0.36	1.28	0.78	0.69	-0.4	0.73	1.42	1.57
1986	2	-0.84	1.34	1.76	1.39	-0.35	0.15	0.64	0.61	-0.11	-1.15	-0.45	-0.59	-0.3	0.01	-0.39	-0.16	0.77	0.65	-0.59	-0.55	-0.59	-0.14	-0.47	-0.28	-0.24	-0.11	-0.69	-0.14	-0.4	0.95	0	0.3	0.99	0.11	0.46	0.57	0.45	0.35	-0.3	-0.17	1.06	1.2	1.01	0.77	0.84	1.4	1	1.63
1986	3	0.14	0.37	1.81	1.48	0.25	-0.48	0.67	0.65	1.08	-0.13	0.15	-0.21	0.16	-0.87	-0.52	-0.24	1.75	0.46	-0.55	-0.49	0.19	-0.78	-0.68	-0.23	-0.15	-1.13	-1	-0.2	0.11	-0.74	0.26	0.31	0.67	-0.38	-0.09	0.51	0.35	-0.03	-0.15	-0.2	0.82	0.69	1.27	0.73	0.57	-0.53	1.11	1.49
1986	4	0.88	0.79	2.07	1.7	0.76	1.01	0.92	0.81	1.1	1.25	-0.39	-0.11	-0.67	-0.59	-0.43	-0.3	0.97	0.83	-0.43	-0.49	-0.02	-0.13	-0.07	-0.16	0.77	0.55	-0.17	-0.05	0.39	0.05	0.44	0.38	0.7	0.36	-0.21	0.64	0.99	0.68	0.02	0.04	1.22	1.23	1.5	1	0.65	0.46	0.85	1.55
1986	5	0.59	0.53	1.23	1.62	0.29	0.26	0.31	0.67	-0.28	-0.26	-1.06	-0.53	-0.89	-0.83	-0.59	-0.6	0.2	0.35	0.54	-0.56	0.01	-0.08	-0.1	-0.44	-0.18	-0.25	-0.3	-0.69	0.43	0.36	0.96	0.07	-0.1	0.19	-0.19	0.26	1.36	1.33	0.91	0.13	0.05	0.32	1.14	1.02	0.09	0.33	1.2	0.89
1986	6	0.48	0.47	0.57	1.6	-0.45	-0.36	-0.57	0.34	0.21	0.53	0.1	0.29	-0.4	-0.34	-0.78	-0.63	-0.49	0.03	-0.39	-0.76	0.89	0.88	0.72	-0.12	0.08	0.01	-0.47	-0.8	0.12	0.06	-0.36	0.24	-0.48	-0.32	-0.72	-0.45	1.27	1.24	1.14	0.46	0.28	0.49	0.48	1.28	0.19	0.36	-0.1	0.98
1986	7	0.22	0.56	0.48	1.77	-0.75	-0.46	-0.31	0.08	-0.43	0.08	0.17	-0.54	-1.25	-1.33	-1.29	-1.2	-1.4	-1.07	-1.13	-1.38	0.04	0.01	-0.03	-0.05	-0.46	-0.26	-0.26	-0.42	-0.66	-0.55	-0.66	-0.08	-1.44	-1.22	-1.3	-1.3	0.24	0.49	0.43	0.1	-0.1	0.23	0.26	1.18	-0.59	-0.35	-0.44	0.27
1986	8	0.26	0.5	0.42	1.03	-0.47	-0.38	-0.36	-0.26	-0.39	-0.52	-0.51	-0.98	-1.49	-1.56	-1.53	-1.55	-1.52	-1.32	-1.24	-0.96	0.16	0.07	0.05	0.03	-0.34	-0.48	-0.49	-0.52	-1.04	-0.96	-1	-0.23	-1.18	-1.14	-1.06	-1.14	-0.3	0.29	0.3	0.34	0	-0.09	0	0.64	-0.8	-0.76	-0.71	-0.08
1986	9	-0.28	0.07	0.09	0.1	-0.12	-0.33	-0.29	-0.41	-1.11	-0.84	-0.62	-0.88	-1.67	-1.68	-1.64	-1.69	-1.27	-1.51	-1.29	-1.43	-0.69	-0.09	-0.05	-0.19	-0.63	-0.6	-0.62	-0.82	-0.95	-0.9	-0.91	-1.13	-1.15	-1.2	-1.15	-1.3	-0.78	-0.09	-0.06	-0.14	0.04	0.06	0.16	0.2	-0.43	-0.37	-0.29	-0.54
1986	10	-0.75	-0.37	-0.11	-0.1	-0.33	-0.68	-0.49	-0.38	-1.18	-1.13	-0.81	-0.71	-1.42	-1.61	-1.66	-1.63	-0.75	-1.47	-1.28	-1.31	-0.54	-0.24	-0.26	-0.26	-0.65	-0.83	-0.66	-0.66	-0.62	-0.86	-0.82	-0.86	-0.59	-1.33	-1.19	-1.25	-0.36	-0.21	-0.04	-0.07	-0.11	-0.19	0.04	0.04	-0.06	-0.49	-0.34	-0.41
1986	11	-0.88	-0.33	-0.03	-0.05	-0.48	-0.62	-0.51	-0.49	-0.99	-0.82	-0.92	-0.89	-1.39	-1.63	-1.69	-1.68	-0.21	-1.41	-1.31	-1.25	-0.87	-0.28	-0.23	-0.24	-0.36	-0.61	-0.66	-0.66	-0.06	-0.86	-0.8	-0.82	-0.05	-1.21	-1.15	-1.08	-0.1	-0.46	0.03	0.03	0.09	0.01	-0.09	-0.02	1.05	-0.43	-0.36	-0.29
1986	12	-0.69	-0.45	-0.12	-0.09	-1.36	-0.44	-0.63	-0.57	-1.21	-1.44	-1.14	-0.94	-0.72	-1.71	-1.73	-1.7	0.16	-1.26	-1.52	-1.28	-1.45	-0.98	-0.32	-0.29	-0.4	-0.72	-0.67	-0.68	0.24	-0.84	-0.8	-0.82	0.4	-1.09	-1.15	-1.08	0.34	-0.66	0.02	0.05	-0.62	-0.12	-0.11	0	-0.2	-0.49	-0.41	-0.34
1987	1	0.21	-0.71	-0.37	-0.12	-1.2	-0.52	-0.83	-0.65	-1.53	-1.35	-1.26	-0.94	-1.66	-1.52	-1.64	-1.69	-0.05	-0.75	-1.45	-1.26	-0.91	-0.67	-0.3	-0.31	-0.66	-0.76	-0.86	-0.69	-0.48	-0.71	-0.88	-0.84	0.39	-0.54	-1.3	-1.16	0	-0.4	-0.2	-0.03	-1.03	-0.33	-0.34	-0.11	-0.1	-0.08	-0.48	-0.33
1987	2	-0.52	-0.92	-0.38	-0.1	-2.15	-1.05	-0.86	-0.77	-1.03	-1.19	-0.93	-1.01	-1.96	-1.77	-1.69	-1.75	-1.51	-0.56	-1.51	-1.4	-2.42	-1.23	-0.45	-0.37	-2.18	-0.72	-0.74	-0.77	-2.1	-0.26	-0.92	-0.86	-2.02	-0.51	-1.36	-1.29	-1.64	-0.35	-0.56	-0.07	-2.16	-0.34	-0.2	-0.3	-1.83	0.55	-0.62	-0.54
1987	3	-0.96	-1.19	-0.55	-0.26	-2.13	-1.94	-0.8	-0.97	-1.76	-1.95	-1.81	-1.42	-1.59	-1.49	-1.79	-1.78	-1.49	-0.93	-1.43	-1.64	-1.6	-1.92	-1.17	-0.5	-1.96	-1.28	-0.89	-0.84	-0.38	0.02	-0.89	-0.83	-0.56	-0.04	-1.15	-1.18	-0.08	0.18	-0.67	-0.01	-0.87	-1.02	-0.31	-0.27	-0.77	-0.62	-0.6	-0.5
1987	4	-0.9	-0.76	-0.96	-0.58	-0.79	-1.22	-0.71	-0.97	-1.75	-2.26	-1.88	-1.62	-2.09	-2.38	-1.89	-1.8	-0.88	-0.83	-0.99	-1.62	-0.79	-0.98	-0.8	-0.46	-1.96	-1.78	-1.08	-1.13	0.04	-0.22	-0.72	-0.9	-0.43	-0.2	-0.66	-1.3	0.52	0.31	-0.32	-0.15	-0.73	-1.25	-0.53	-0.48	-1.09	-1.04	-0.41	-0.73
1987	5	0.53	0.5	-0.28	-0.08	1.15	0.64	0.14	-0.39	-0.18	-0.34	-1.02	-0.92	-1.96	-2.08	-2.19	-1.85	-1.08	-1.47	-1.22	-1.78	0.65	0.17	-0.6	-0.21	-1.58	-1.8	-1.46	-1.14	0.36	0.05	-0.2	-0.86	0.82	0.44	-0.04	-1.07	0.07	-0.27	-0.41	-0.61	0.18	-0.38	-0.23	-0.16	-1.07	-1.5	-0.34	-0.93
1987	6	0.98	0.72	0.5	0.06	1.74	1.25	0.89	0.33	0.89	0.16	-0.35	-1.13	-0.75	-1.16	-1.33	-1.85	1.1	0.84	0.99	-0.66	0.9	0.56	0.14	-0.49	-0.36	-0.81	-1.03	-0.88	0.32	0.15	0.21	-0.73	0.77	0.58	0.68	-0.74	0.28	0.2	0.22	-0.61	0.94	0.69	0.23	0.14	-0.39	-0.6	-0.74	-0.76
1987	7	0.09	-0.3	-0.28	-0.7	1.07	0.78	0.62	0.25	1	0.14	-0.08	-0.85	-0.65	-1.19	-1.26	-1.79	1.23	1.06	1.25	0.29	0.42	0.19	0.11	-0.29	0.13	-0.34	-0.39	-0.77	0.1	0.08	-0.05	-0.65	1.17	0.99	1.02	0.27	0.15	0.26	0.22	-0.27	1.42	1.22	1	0.69	0.38	0.02	-0.01	-0.01
1987	8	-1.11	-0.67	-0.71	-1.02	0.02	0.49	0.27	0.07	0.27	0.08	-0.04	-0.54	-1.28	-1.62	-1.72	-2.1	1.12	0.76	0.73	0.46	-0.37	-0.14	-0.31	-0.66	0.67	0.04	-0.09	-0.3	0.13	0.17	0.01	-0.17	1.14	1.22	1.08	0.89	1.04	0.98	0.84	0.57	1.8	1.95	1.81	1.54	0.86	0.44	0.19	0.6
1987	9	-1.58	-0.84	-0.92	-1.01	-1.24	0.12	-0.23	-0.5	-0.7	-0.02	-0.49	-0.85	-1.52	-1.64	-1.72	-1.73	-0.04	0.51	0.36	0.39	-1.23	-0.55	-0.75	-1.01	0.39	0.16	-0.03	-0.05	-0.32	-0.27	-0.32	-0.31	0.57	0.8	0.75	0.78	0.48	0.49	0.46	0.51	1.19	1.43	1.34	1.24	0.65	0.35	0.24	0.18
1987	10	-1.46	-1.04	-1.17	-1.12	-1.78	-0.29	-0.48	-0.58	-1.46	-0.37	-1.02	-1.14	-1.93	-1.54	-1.81	-1.83	-0.43	0.62	0.5	0.54	-1.34	-0.53	-0.69	-0.74	0.58	0.46	0.18	0.17	-0.28	-0.2	-0.25	-0.3	0.26	0.94	0.82	0.85	0.5	0.43	0.49	0.47	0.51	1.23	1.11	0.96	0.09	0.26	0.03	-0.01
1987	11	-1.48	-1.51	-1.2	-1.21	-2.31	-0.9	-0.43	-0.62	-1.86	-1.06	-1.1	-1.16	-1.51	-1.5	-1.76	-1.84	-0.04	0.87	0.56	0.51	-1.41	-1.06	-0.69	-0.86	0.59	0.72	0.22	0.12	-0.57	-0.29	-0.26	-0.36	-0.46	0.77	0.89	0.74	-0.38	0.57	0.53	0.39	-1.38	1.13	1.17	0.99	-0.5	0.6	0.18	-0.07
1987	12	-1.98	-1.78	-1.17	-1.23	-1.67	-1.49	-0.27	-0.59	-2.3	-1.48	-0.79	-1.2	-1.04	-1.61	-1.71	-1.82	1.06	0.12	0.64	0.49	-0.74	-1.35	-0.65	-0.86	0.8	0.5	0.29	0.1	-0.3	-0.4	-0.32	-0.38	0.16	0.61	0.81	0.75	-0.16	0.45	0.45	0.42	-1.38	0.88	1.11	1.02	-1.07	0.43	0.15	0.02
1988	1	-0.67	-1.51	-1.09	-1.22	-0.64	-1.78	-0.41	-0.6	-1.95	-1.64	-0.58	-1.19	-0.22	-1.9	-1.52	-1.78	0.19	-0.41	0.62	0.5	-1.75	-1.54	-0.67	-0.83	-0.69	0.47	0.42	0.14	-1.31	-0.47	-0.29	-0.34	-0.64	0.18	0.9	0.78	-0.28	0.42	0.4	0.46	-0.12	0.45	1.19	1.06	0.11	0.09	0.32	0.08
1988	2	0.91	-1.37	-1.46	-1.17	1.77	-1.92	-0.79	-0.33	0.43	-1.91	-1.02	-1.06	-0.14	-1.27	-1.45	-1.7	0.68	0.07	0.88	0.59	-0.41	-1.44	-1.05	-0.68	-0.47	0.49	0.7	0.21	-1.71	-0.73	-0.33	-0.3	-0.77	-0.68	0.7	0.83	-1.6	-0.63	0.48	0.43	-0.37	-1.4	1.06	1.11	-0.27	-0.57	0.61	0.2
1988	3	1.24	-1.01	-1.66	-1.03	2.24	0.41	-1.03	0.15	1.8	-0.93	-1.07	-0.35	1.73	0.38	-1.41	-1.53	1.18	1.35	0.26	0.72	1.77	0.62	-1.03	-0.38	0.7	0.91	0.57	0.36	-0.38	-0.49	-0.44	-0.34	0.18	0.19	0.63	0.81	-0.02	-0.26	0.41	0.42	0.12	-1.29	0.84	1.1	0.7	-0.44	0.57	0.29
1988	4	0.09	-0.04	-1.44	-1.02	1.06	0.81	-1.34	-0.16	0.82	0.19	-1.33	-0.3	-0.21	-0.2	-1.7	-1.46	0.18	0.2	-0.37	0.63	0.53	-0.1	-1.32	-0.56	-0.44	-0.67	0.3	0.31	-1.49	-1.74	-0.83	-0.57	-0.8	-0.97	-0.06	0.7	-0.81	-0.88	0.2	0.21	-1.4	-1.39	0.05	0.94	-0.44	-0.33	-0.07	0.2
1988	5	0.55	0.66	-0.61	-1.12	0.02	0.38	-1.49	-0.75	0.69	0.78	-1.12	-0.6	0.19	0.1	-0.9	-1.33	0.19	0.33	0.05	0.83	0.43	0.35	-0.92	-0.77	0.47	0.33	0.53	0.71	-1.05	-1.33	-1.13	-0.65	-0.33	-0.49	-0.97	0.43	0.29	-0.04	-0.54	0.45	-0.52	-0.62	-1.71	0.94	-0.43	-0.49	-0.77	0.33
1988	6	0.58	0.79	0.18	-1.11	0.27	0.95	0.43	-0.79	-0.15	0.46	-0.65	-1	-0.11	0.32	0.01	-1.35	-0.46	-0.11	0.15	-0.04	-0.5	0.06	-0.18	-1.01	-0.91	-0.66	-0.39	0.15	-2.17	-2.1	-2	-1.28	-1.38	-1.26	-1.29	-0.22	-1.17	-1.15	-1.27	-0.15	-1.39	-1.35	-1.7	0.04	-0.91	-0.62	-1.14	-0.01
1988	7	1.34	1.23	1.12	-0.33	1.34	1.46	1.37	0.09	0.55	0.9	0.59	-0.63	0.96	0.9	0.92	-0.51	1.46	1.44	1.77	0.98	0.89	0.95	0.84	-0.28	1.3	1.15	1.15	1.14	-1.4	-1.95	-2.02	-1.52	0.7	0.38	0.27	0.35	0.28	0.03	-0.05	0.29	-1.11	-1.42	-1.5	-0.84	0.63	0.45	0.46	0.42
1988	8	0.39	0.58	0.6	-0.25	1.53	1.49	1.53	0.75	0.24	0.63	0.67	-0.64	0.92	0.86	0.9	0.46	1.41	1.31	1.53	1.33	1.01	0.98	1.03	0.39	1.36	1.36	1.43	1.42	-0.91	-1.42	-1.51	-1.6	0.73	0.45	0.37	-0.09	-0.2	-0.17	-0.34	-0.66	-1	-1.21	-1.31	-1.93	0.27	0.09	0.02	-0.19
1988	9	0.01	0.36	0.5	0.09	1.37	1.27	1.51	1.24	0.05	-0.07	0.39	-0.47	0.77	0.54	0.71	0.59	1.4	1.08	1.18	1.38	1.08	0.73	0.94	0.89	1.52	1.16	1.19	1.32	-0.48	-1.37	-1.42	-1.52	0.97	0.22	0.24	0.22	-0.09	-0.6	-0.62	-0.74	-0.31	-1.01	-1.03	-1.41	0.77	0.24	0.35	0.12
1988	10	0.22	1.01	0.93	0.9	1.31	1.53	1.64	1.56	-0.77	-0.1	0.17	-0.06	0.3	0.78	0.74	0.76	0.32	1.15	1.15	1.28	0.55	0.96	0.99	0.95	0.68	1.31	1.2	1.22	-0.58	-1.19	-1.44	-1.53	0.22	0.6	0.42	0.37	-0.6	-0.38	-0.55	-0.6	0.03	-0.74	-1.01	-1.05	0.19	0.52	0.43	0.42
1988	11	0.94	0.74	0.83	0.89	0.86	1.61	1.55	1.58	-0.8	-0.29	0.09	0.15	-0.04	0.7	0.66	0.7	-0.14	1.13	1.07	1.22	-0.02	0.87	0.9	0.94	-0.33	1.11	1.12	1.18	-0.82	-1.18	-1.48	-1.53	0.14	0.56	0.32	0.26	-0.67	-0.69	-0.66	-0.79	-0.07	-0.87	-1.08	-1.13	0.63	0.46	0.29	0.24
1988	12	1.85	0.55	0.76	0.87	0.84	1.44	1.34	1.57	-0.79	-0.31	-0.32	0.09	-0.62	0.66	0.44	0.62	-1.11	1.29	0.98	1.08	-0.21	1.03	0.7	0.9	-0.9	1.46	1.07	1.1	-0.72	-0.65	-1.49	-1.53	0.26	1.02	0.25	0.25	-0.58	-0.22	-0.73	-0.75	-0.19	-0.35	-1.05	-1.08	-0.56	0.67	0.15	0.25
1989	1	-1.09	0.12	0.91	0.84	-0.61	1.12	1.47	1.59	0.12	-0.78	-0.07	0.17	-0.54	0.25	0.7	0.67	-0.91	0.22	1.09	1.1	-0.72	0.44	0.92	0.96	-0.66	0.57	1.28	1.16	-0.26	-0.64	-1.21	-1.45	-0.98	0.1	0.54	0.35	-0.72	-0.71	-0.44	-0.6	0.36	0.06	-0.71	-0.99	-0.37	0.13	0.54	0.45
1989	2	0.8	0.99	0.75	0.84	0.45	0.89	1.61	1.55	0.01	-0.82	-0.29	0.12	1.2	0.14	0.72	0.68	0.35	-0.08	1.12	1.06	1.44	0.19	0.95	0.97	1.43	-0.15	1.18	1.18	1.31	-0.7	-1.08	-1.4	0.83	0.22	0.62	0.38	1.14	-0.51	-0.57	-0.55	1.94	0.34	-0.62	-0.86	1.63	1	0.76	0.57
1989	3	1.07	2.04	0.72	0.86	1.06	1.35	1.51	1.41	-0.66	-0.93	-0.41	-0.39	1.48	0.47	0.78	0.55	0.93	-0.15	1.34	1.03	1.03	0.39	1.14	0.79	1.23	-0.02	1.51	1.15	0.46	-0.6	-0.61	-1.46	0.51	0.5	1.07	0.29	0.51	-0.4	-0.17	-0.66	1.25	0.47	-0.16	-0.91	1.35	0.49	0.96	0.42
1989	4	1.15	0.9	0.6	1.14	1.31	1.06	1.41	1.64	-0.47	-0.42	-0.87	-0.23	1.37	1.02	0.5	0.86	1.01	0.68	0.46	1.2	1.42	1.13	0.85	1.11	1.23	0.95	0.82	1.37	0.43	0.2	-0.57	-1.16	1.26	0.88	0.49	0.73	0.93	0.42	-0.51	-0.28	1.12	1.13	0.4	-0.48	0.81	0.61	0.33	0.7
1989	5	0.47	0.58	0.95	0.82	1.02	1.07	1.24	1.73	-0.25	-0.2	-0.74	-0.36	1.02	1.1	0.56	0.87	0.45	0.5	0.1	1.12	1.29	1.46	0.96	1.15	0.58	0.72	0.14	1.15	-1.13	-0.77	-1.14	-1.4	0.92	1.02	0.6	0.84	0.15	0.4	-0.51	-0.6	-0.4	0.31	0.07	-0.79	-0.44	0.17	0.48	0.46
1989	6	0.38	0.58	1.27	0.72	1.47	1.55	1.69	1.8	0.78	0.51	0.16	0.17	1.14	1.26	1.21	1.11	0.61	0.75	0.55	1.38	1.37	1.47	1.61	1.45	0.95	1.09	0.97	1.51	0.53	0.53	0.06	-0.4	1.09	1.11	1.23	1.51	1.37	1.36	1.1	0.52	-0.63	-0.19	-0.42	-0.54	-0.51	0.04	-0.24	0.51
1989	7	0.3	0.77	0.6	0.58	0.96	1.2	1.11	1.5	0.26	0.02	0.06	-0.44	-0.13	0.19	0.18	0.25	-0.36	-0.06	-0.21	-0.04	1.13	1.43	1.49	1.31	1.06	1.26	1.27	1.27	1.04	1.09	1	0.17	1.11	1.45	1.32	1.27	0.53	0.74	0.62	-0.16	0.13	0.4	0.43	0.36	-0.55	-0.26	-0.34	-0.06
1989	8	0.68	0.76	0.78	1.05	0.8	1.13	1.13	1.26	0.07	-0.13	-0.11	-0.48	-0.34	-0.06	0.04	0	-0.54	-0.36	-0.33	-0.53	1.02	1.25	1.42	1.28	1.32	1.35	1.49	1.24	1.3	1.07	1.11	0.48	1.39	1.5	1.54	1.53	1.34	1.31	1.36	0.83	0.72	0.49	0.73	0.61	-0.21	-0.37	-0.19	0.06
1989	9	-0.02	0.22	0.35	0.74	-0.09	0.8	0.89	0.96	-0.43	0.14	0.01	-0.28	-1.06	-0.54	-0.37	-0.42	-0.85	-0.52	-0.41	-0.59	0.97	1.36	1.43	1.45	1.4	1.53	1.59	1.57	0.66	0.75	0.76	0.56	0.86	1.17	1.22	1.24	0.46	1.08	1.11	0.96	0.73	0.25	0.45	0.33	0.09	-0.22	0.02	-0.12
1989	10	-0.41	-0.06	0.25	0.2	-0.78	0.3	0.59	0.51	-0.49	-0.1	-0.28	-0.25	-1.12	-0.84	-0.61	-0.62	-0.59	-0.68	-0.48	-0.57	0.39	1.02	1.22	1.24	1.01	1.32	1.43	1.46	-0.05	0.55	0.57	0.53	0.09	0.81	1.01	0.94	0.42	0.61	0.75	0.66	-0.26	-0.15	0.06	0.06	-0.01	-0.44	-0.24	-0.31
1989	11	-0.71	0.08	0.27	0.33	-1.47	0.17	0.56	0.59	-0.35	-0.13	-0.25	-0.22	-1.95	-0.87	-0.59	-0.5	-0.08	-0.59	-0.44	-0.42	0.38	1.01	1.22	1.36	0.72	1.41	1.41	1.56	-0.34	0.91	0.64	0.69	-0.96	0.92	1.05	1.1	-0.58	0.8	0.79	0.84	-0.71	0.24	-0.01	0.21	0.61	-0.05	-0.19	0.02
1989	12	0.43	0.04	0.24	0.36	-1.55	-0.46	0.46	0.58	-0.55	-0.66	-0.05	-0.19	-1.32	-1.2	-0.68	-0.51	0.04	-0.86	-0.52	-0.41	-0.92	0.82	1.25	1.32	-1.25	1.28	1.43	1.48	0.15	0.64	0.74	0.75	-0.45	0.79	1.11	1.16	-0.75	0.27	0.88	0.91	-0.47	0.61	0.12	0.31	0.23	0.14	-0.17	0.06
1990	1	1.48	-0.22	0.03	0.33	0.02	-0.76	0.23	0.52	0.26	-0.48	-0.06	-0.24	0.25	-1.06	-0.83	-0.61	0.36	-0.55	-0.63	-0.44	1.43	0.55	1.11	1.29	0.33	0.99	1.33	1.44	1.51	0.15	0.71	0.74	1.04	0.25	0.9	1.09	1.15	0.55	0.74	0.87	1.03	-0.07	-0.03	0.18	1.42	0.21	-0.25	-0.05
1990	2	1.35	-0.54	0.14	0.3	-0.4	-1.46	0.11	0.5	0.92	-0.18	-0.03	-0.13	-0.5	-1.67	-0.88	-0.62	0.16	-0.06	-0.56	-0.41	1.43	0.58	1.08	1.27	0.61	0.74	1.42	1.43	1.1	-0.26	0.96	0.71	1.69	-0.52	1.07	1.18	1.82	-0.29	0.94	0.94	1.69	-0.36	0.4	0.16	0.62	0.69	0.08	-0.07
1990	3	-0.51	0.11	0	0.15	-0.64	-1.51	-0.57	0.32	0.06	-0.35	-0.59	0.01	0	-0.97	-1.19	-0.71	-0.11	-0.04	-0.84	-0.51	0.43	-0.62	0.86	1.27	1.24	-0.32	1.35	1.48	1.02	0.44	0.74	0.83	1.96	1.18	1.11	1.33	1.38	0.01	0.46	1.03	0.61	-0.18	0.64	0.15	-0.04	0.12	0.14	-0.16
1990	4	0.65	1.04	0.07	0.22	0.47	0.48	-0.53	0.28	1.3	1.37	0.2	0.35	1.37	1.24	-0.65	-0.62	0.37	0.43	-0.46	-0.59	1.06	1.28	0.8	1.21	1.44	1.37	1.24	1.47	0.47	1.01	0.19	0.77	1.8	1.86	0.89	1.21	1.6	1.72	0.89	0.98	0.52	1.02	0.09	0.07	0.53	1.09	0.33	-0.15
1990	5	0.05	0.25	-0.34	0.16	0.55	0.49	-0.7	0.27	1.65	1.72	1.16	0.88	1.29	1.1	-0.4	-0.55	-0.07	-0.02	-0.2	-0.62	0.78	1.02	0.9	1.14	0.87	0.87	0.95	1.43	0.68	0.82	-0.04	1.07	1.01	1.25	0.12	1.35	0.8	1.11	0.05	1.09	0.71	1.11	0.11	0.61	0.44	0.56	0.73	0.14
1990	6	0.47	0.33	0.46	0.22	1.29	1.04	0.58	0.17	1.05	1.03	0.72	0.2	1.12	1.02	0.77	-0.63	0.38	0.34	0.3	-0.64	0.99	1.02	0.9	1.07	0.65	0.84	0.56	1.29	0.93	1.05	0.93	0.96	0.45	0.94	0.82	1.2	1.16	1.36	1.04	0.93	1.25	1.29	0.97	1.12	1.11	1.04	1.08	0.64
1990	7	-0.09	0.18	0.35	-0.05	1.12	1.11	1.07	0.42	0.19	0.8	0.81	0.32	0.97	1.17	1.22	0.3	1.21	1.23	1.5	0.63	1.6	1.71	1.97	1.59	1.74	1.9	1.97	1.87	0.36	0.47	0.66	0.29	-0.05	0.61	0.73	0.61	0.29	0.76	0.91	0.9	0.47	0.53	0.71	0.37	0.78	0.84	1.03	0.78
1990	8	0.17	0.14	0.2	-0.22	0.79	0.94	0.9	0.35	-0.03	1.15	1.21	0.84	0.85	1.09	1.13	0.6	1.59	1.44	1.65	1.45	1.14	1.21	1.38	1.36	1.24	1.34	1.45	1.48	0.21	0.37	0.4	0.02	-0.38	0	0.16	-0.47	-0.23	0.03	0.2	-0.29	-0.58	-0.36	-0.16	-0.5	-0.21	-0.07	-0.03	0.19
1990	9	0.87	0.95	0.86	0.87	1.4	1.67	1.56	1.32	0.66	1.21	1.26	1	1.06	1.36	1.32	1.18	1.52	1.39	1.41	1.54	0.99	1.21	1.24	1.18	0.8	0.92	1.01	0.92	-0.84	-0.45	-0.36	-0.38	-1.21	-0.84	-0.52	-0.65	-1.42	-0.82	-0.62	-0.89	-1.58	-0.71	-0.66	-0.87	-1.1	-0.52	-0.54	-0.54
1990	10	0.83	0.57	0.67	0.78	1.59	1.51	1.53	1.49	0.93	0.81	1.24	1.21	0.87	1.15	1.3	1.35	1.25	1.45	1.46	1.62	-0.03	1.13	1.24	1.38	-1.14	0.8	1.04	1.11	-0.93	-0.51	-0.48	-0.3	-1.32	-0.96	-0.48	-0.37	-1.45	-1.07	-0.72	-0.59	-1.42	-0.71	-0.64	-0.53	-1.33	-0.53	-0.4	-0.27
1990	11	1.07	0.66	0.58	0.66	1.87	1.39	1.48	1.42	0.15	0.1	1.02	1.07	1.03	1.01	1.22	1.27	0.65	1.52	1.39	1.56	0.42	1.12	1.2	1.33	-0.83	0.82	0.98	1.07	-1.17	-0.55	-0.42	-0.36	-1.16	-1.05	-0.59	-0.42	-1.46	-1.08	-0.85	-0.7	-0.53	-0.78	-0.61	-0.45	-1.05	-0.72	-0.52	-0.48
1990	12	-1.31	0.49	0.66	0.58	-0.97	1.16	1.53	1.42	-0.38	0.45	1.01	1.05	-0.79	0.93	1.22	1.2	0.12	1.5	1.38	1.4	-0.09	0.96	1.18	1.2	-0.39	0.75	0.88	0.98	-0.38	-0.9	-0.52	-0.43	0.21	-1.2	-0.82	-0.51	-0.64	-1.61	-0.96	-0.77	0.22	-1.56	-0.66	-0.61	0.12	-1.11	-0.5	-0.53
1991	1	-0.69	0.78	0.49	0.6	-0.89	1.36	1.43	1.45	-0.99	0.71	0.7	1.1	-0.93	0.77	1.06	1.21	-0.89	1.16	1.39	1.4	-0.52	-0.12	1.11	1.22	-0.39	-1.21	0.78	1.02	0.4	-0.9	-0.45	-0.41	-0.18	-1.36	-0.97	-0.48	-0.61	-1.52	-1.12	-0.76	0.19	-1.39	-0.71	-0.63	-0.67	-1.38	-0.58	-0.46
1991	2	1.93	1.24	0.76	0.65	-0.32	1.75	1.35	1.44	0.23	0.21	0.12	1.05	-0.23	0.95	0.96	1.19	-0.23	0.58	1.48	1.36	-0.72	0.25	1.08	1.16	-0.4	-0.89	0.8	0.96	-1.14	-1.27	-0.57	-0.43	-0.75	-1.36	-1.1	-0.64	-0.95	-1.53	-1.11	-0.89	-1.64	-0.84	-0.92	-0.76	0.16	-0.93	-0.67	-0.46
1991	3	0.85	-0.68	0.63	0.73	-0.13	-0.91	1.1	1.48	0.44	-0.02	0.57	1.05	0.35	-0.37	0.92	1.22	-0.63	-0.32	1.44	1.33	-0.57	-0.52	0.89	1.13	-0.5	-0.63	0.69	0.83	-0.73	-0.66	-0.97	-0.57	-0.78	-0.36	-1.29	-0.89	-1.33	-1.14	-1.65	-1.05	-0.92	-0.26	-1.67	-0.81	0.49	0.35	-1.04	-0.42
1991	4	-0.27	-0.4	0.65	0.41	0.37	0.07	1.3	1.43	0.69	0.39	0.97	0.83	-0.28	-0.48	0.66	0.99	-1.12	-1.32	0.97	1.3	-0.93	-0.93	-0.32	0.94	-1.38	-1.29	-1.4	0.55	-1.04	-0.69	-1.12	-0.65	-1.04	-0.97	-1.57	-1.1	-1.72	-1.72	-1.76	-1.32	-1.2	-1.05	-1.72	-0.93	-0.64	-0.86	-1.43	-0.72
1991	5	1.33	1.49	1.55	1.19	1.47	1.38	1.97	1.65	-0.54	-0.45	-0.16	-0.14	-0.64	-0.61	0.4	0.74	-0.09	-0.14	0.34	1.38	0.03	-0.09	0.22	0.97	1.6	1.51	0.48	1.17	-0.31	-0.49	-1.29	-0.71	0.08	-0.08	-1.2	-1.1	0.13	-0.07	-1.38	-1.08	0.65	0.23	-0.41	-0.73	-0.22	-0.18	-0.89	-0.72
1991	6	0.98	1.04	0.66	0.92	0.68	0.54	0.24	1.15	-0.81	-0.65	-0.73	0.04	-0.78	-0.59	-0.84	0.55	-0.11	-0.27	-0.38	1.25	0.35	0.21	0.22	0.83	1.72	1.59	1.65	1.26	1.62	1.43	1.06	-0.18	1.56	1.39	1.55	-0.28	1.3	1.05	0.67	-1.01	0.51	0.26	0.18	-1.25	1.46	1.45	1.48	-0.2
1991	7	-0.14	-0.26	-0.33	0.36	-0.9	-0.72	-0.81	0.31	-1.54	-1.29	-1.38	-0.4	-1.98	-1.98	-1.97	-0.98	-1.61	-1.97	-1.9	-0.32	-0.23	-0.47	-0.52	-0.4	0.77	0.45	0.45	-0.49	0.92	0.65	0.63	-0.41	1	0.65	0.6	-0.7	0.7	0.25	0.13	-1.25	0.08	-0.38	-0.38	-1.4	0.93	0.7	0.62	-0.52
1991	8	-1.44	-0.38	-0.25	0.31	-1.71	-1.05	-1.02	-0.06	-1.42	-1.48	-1.42	-1.09	-1.77	-1.74	-1.7	-1.36	-1.31	-1.27	-1.3	-0.97	-0.99	-0.84	-0.89	-0.63	-1.46	-0.36	-0.38	-0.78	0.99	0.89	0.8	-0.07	0.63	0.48	0.4	-0.31	0.02	-0.03	-0.14	-1.02	-0.3	-0.12	-0.34	-0.56	0.77	0.65	0.65	0.21
1991	9	-1.57	-0.84	-0.69	-0.91	-1.12	-0.64	-0.64	-0.79	-0.81	-1.19	-1.13	-1.17	-1.57	-1.68	-1.63	-1.64	-1.26	-1.33	-1.44	-1.42	-1.67	-1.29	-1.4	-1.4	-2.09	-0.86	-0.91	-0.96	-0.08	0.58	0.51	0.37	-0.98	0.11	0.01	-0.01	-1.28	-0.57	-0.71	-0.94	-0.6	-0.35	-0.49	-0.53	-0.63	0.22	0.29	0.3
1991	10	-1.27	-1.01	-1	-1	-0.25	-0.73	-0.64	-0.7	0.37	-0.91	-0.73	-0.8	-0.26	-1.52	-1.52	-1.52	-0.11	-1.16	-1.39	-1.47	-1.66	-1.28	-1.47	-1.53	-1.67	-0.67	-0.91	-0.93	-0.11	0.43	0.22	0.24	-0.95	0.05	-0.17	-0.18	-1.2	-0.56	-0.88	-0.97	-0.53	-0.36	-0.62	-0.64	-0.22	0.48	0.35	0.25
1991	11	-1.49	-1.7	-1	-0.87	0.86	-1.22	-0.61	-0.59	1.03	-0.43	-0.69	-0.63	0.17	-1.51	-1.54	-1.53	-0.43	-1.36	-1.36	-1.38	-1.51	-1.63	-1.43	-1.49	-1.14	-1.76	-0.88	-0.9	-0.75	0.41	0.27	0.2	-1.14	-0.08	-0.13	-0.19	-1.5	-0.9	-0.92	-1	-0.8	-0.69	-0.55	-0.71	-0.76	0.4	0.3	0.31
1991	12	-0.89	-1.6	-0.98	-0.84	0.29	-0.98	-0.57	-0.57	1.51	-0.17	-0.61	-0.52	1.09	-1.4	-1.54	-1.5	0.48	-1.2	-1.27	-1.38	-0.25	-1.69	-1.33	-1.44	0.08	-2.09	-0.86	-0.91	-1.09	-0.36	0.32	0.25	-0.36	-1.07	0.03	-0.07	-0.79	-1.49	-0.74	-0.88	-0.22	-0.66	-0.41	-0.55	0.69	-0.51	0.37	0.43
1992	1	1.41	-1.12	-0.9	-0.91	0.21	-0.23	-0.74	-0.67	1.18	0.55	-0.74	-0.55	-0.44	-0.28	-1.51	-1.51	-0.17	-0.14	-1.14	-1.38	0.07	-1.62	-1.26	-1.45	-0.06	-1.69	-0.66	-0.89	0.24	-0.12	0.47	0.26	0.9	-0.84	0.15	-0.08	-0.09	-1.22	-0.56	-0.88	0.2	-0.52	-0.36	-0.62	0.08	-0.22	0.54	0.41
1992	2	0.46	-1.43	-1.67	-1	-0.1	0.81	-1.23	-0.64	1.2	1.25	-0.31	-0.55	0.76	0.26	-1.42	-1.47	1.63	-0.08	-1.14	-1.15	-0.21	-1.5	-1.61	-1.4	0.02	-1.13	-1.71	-0.85	-0.8	-0.84	0.4	0.26	1.17	-0.86	0.03	-0.02	0.47	-1.37	-0.84	-0.86	0	-0.82	-0.7	-0.57	0.9	-0.45	0.57	0.47
1992	3	0.43	-0.55	-1.57	-0.94	0.41	0.38	-0.92	-0.54	0.27	1.36	-0.05	-0.48	0.9	1.23	-1.29	-1.44	1.55	1.18	-0.94	-0.99	0.08	-0.28	-1.67	-1.28	0.53	0.26	-1.97	-0.76	-0.29	-1.2	-0.4	0.3	0.37	-0.14	-1	0.06	0.35	-0.65	-1.39	-0.69	0.87	0.19	-0.55	-0.34	1.24	1.22	-0.27	0.61
1992	4	-1.41	-0.92	-1.51	-1.2	-0.03	0.12	-0.21	-0.73	-0.18	0.32	0.47	-0.74	-0.03	-0.12	-0.29	-1.43	0.96	0.8	0.11	-0.96	-0.88	-0.62	-1.78	-1.37	0.26	0.14	-1.54	-0.6	0.09	0.12	-0.16	0.47	0.13	0.47	-0.8	0.12	-0.66	-0.68	-1.32	-0.68	0.27	0.28	-0.43	-0.31	0.9	0.86	0.04	0.73
1992	5	-0.58	-0.5	-1.42	-1.74	0.35	0.36	0.8	-1.06	-0.98	-0.71	0.32	-0.74	-0.07	0.07	0.03	-1.35	0.25	0.58	-0.03	-1.05	0.05	0.02	-1.18	-1.33	0.35	0.29	-0.7	-1.39	0.92	0.8	-0.4	0.6	1.15	1.27	0.04	0.39	0.64	0.69	-0.95	-0.68	1.33	1.24	0.15	-0.19	0.96	1.11	0.21	0.81
1992	6	-0.52	-0.37	-0.67	-1.47	0.78	0.76	0.86	-0.44	0.95	0.98	1.51	0.57	0.79	0.85	1.13	-0.92	0.93	1.13	1.44	-0.38	0.6	0.59	0.6	-1.03	0.51	0.56	0.63	-1.42	0.9	0.75	0.08	-0.05	1.24	1.23	1.2	-0.28	0.58	0.59	0.04	-1.16	1.49	1.55	1.39	0.31	1.14	1.33	1.49	0.29
1992	7	1.79	1.16	1.26	-0.04	1.66	1.56	1.53	1.18	1.05	0.96	1.11	1.05	1.64	1.57	1.59	1.14	0.61	0.79	0.89	0.41	0.8	0.54	0.61	-0.67	0.45	0.44	0.47	-0.94	0.82	0.8	0.76	0.33	1.01	0.97	1.06	-0.01	0.78	0.6	0.55	-0.73	1.01	1.03	1.01	0.41	1.23	1.34	1.35	0.92
1992	8	1.51	1.01	1.01	0.15	1.66	1.71	1.65	1.69	1.65	0.81	0.93	1.23	1.88	1.78	1.92	1.72	0.36	0.34	0.54	0.19	1.07	0.94	0.99	0.3	0.53	0.52	0.56	0.02	0.49	0.74	0.66	0.03	0.36	0.68	0.77	0.09	0.42	0.56	0.56	-0.39	0	0.5	0.46	0.02	0.48	0.78	0.88	0.53
1992	9	1.17	0.74	0.75	0.54	1.43	1.5	1.48	1.46	0.78	1.24	1.33	1.67	1.35	1.46	1.49	1.61	-0.53	0	0.18	0.25	0.69	0.83	0.84	0.85	0.04	0.2	0.25	0.3	0.34	0.59	0.54	0.24	-0.23	0.47	0.51	0.41	0.16	0.35	0.38	0.13	-0.53	0.29	0.41	0.29	0	0.57	0.77	0.91
1992	10	0.37	1.37	0.97	1.06	0.96	1.63	1.58	1.55	0.39	1.06	1.02	1.11	0.78	1.63	1.59	1.62	-0.62	0	0.17	0.17	0.75	1	0.85	0.92	-0.19	0.16	0.19	0.22	0.94	1.06	1.05	1.03	-0.43	0.41	0.39	0.47	-0.12	0.37	0.23	0.2	-0.24	0.47	0.5	0.47	-0.59	0.48	0.69	0.67
1992	11	0.59	1.42	1.02	1.05	0.23	1.57	1.59	1.54	0.68	1.51	1.02	1.09	-0.39	1.61	1.5	1.62	-0.66	-0.06	-0.02	0.13	-0.08	0.91	0.84	0.89	-0.73	0.03	0.12	0.15	1.01	0.83	1.02	0.97	-0.63	-0.17	0.25	0.35	-0.35	-0.01	0.13	0.14	0.14	0.04	0.43	0.39	-0.87	0.03	0.41	0.51
1992	12	1.49	1.43	0.98	0.99	0.78	1.49	1.56	1.54	-0.74	0.44	0.94	1.01	0.77	1.4	1.48	1.51	-0.76	-0.65	-0.09	0.09	-0.32	0.62	0.78	0.8	-1.06	-0.15	0.06	0.11	1.79	0.8	1.02	0.98	-1.52	-0.54	0.21	0.24	-1.31	-0.16	0.04	0.06	-0.26	-0.6	0.21	0.33	-1.76	-0.42	0.2	0.41
1993	1	0.58	0.46	1.39	0.98	-0.29	0.83	1.59	1.54	1.32	0.59	1.18	1.14	0.1	0.76	1.58	1.55	-1.16	-0.73	-0.05	0.11	-0.74	0.64	0.97	0.82	-1.01	-0.33	0.1	0.13	-0.32	0.88	1.04	1.03	-1.76	-0.66	0.28	0.25	-0.89	-0.26	0.3	0.16	-0.99	-0.46	0.33	0.34	-2.27	-0.91	0.27	0.49
1993	2	1.62	0.75	1.49	1.07	0.01	0.24	1.54	1.56	0.42	0.77	1.54	1.06	0.27	-0.3	1.6	1.5	0.02	-0.63	-0.06	-0.01	0.21	-0.09	0.91	0.85	-0.45	-0.8	0.02	0.11	2.25	1.2	0.97	1.15	0.12	-0.66	-0.17	0.25	1.69	-0.12	0.15	0.3	1.55	0.4	0.18	0.57	-1.11	-1.14	-0.06	0.33
1993	3	-0.23	1.3	1.37	0.94	0.07	0.58	1.44	1.53	-0.85	-1.01	0.25	0.76	0.2	0.68	1.4	1.48	0.24	-0.36	-0.6	-0.07	0.14	-0.3	0.64	0.78	0.23	-0.78	-0.11	0.09	2	2.21	1.06	1.25	1.06	-0.71	-0.36	0.33	1.54	-0.34	0.09	0.26	1.52	0.63	-0.31	0.43	0.75	-1.05	-0.29	0.35
1993	4	-1.47	-1.24	-0.09	1.02	-0.45	-0.48	0.61	1.48	-1.18	-0.67	0.07	0.77	-0.54	-0.4	0.59	1.5	-0.43	-0.78	-0.85	-0.15	-0.72	-0.83	0.43	0.81	-1.23	-1.4	-0.58	-0.1	1.34	1.03	1.13	1.22	0.99	0.3	-0.35	0.43	0.94	0.38	-0.08	0.4	0.4	-0.26	-0.33	0.39	0.75	-0.35	-0.68	0.42
1993	5	-0.12	0.13	0.47	1.2	1.37	1.33	1.1	1.78	-0.1	0.03	0.56	1.36	1.7	1.65	0.78	1.91	-0.77	-0.7	-1.09	-0.33	-0.6	-0.52	-0.43	0.64	-1.38	-1.33	-1.42	-0.41	1.06	1.41	1.48	1.18	0.41	0.43	-0.49	-0.17	0.51	0.85	0.02	0.2	-0.06	0.41	0.34	0.15	-0.3	-0.63	-1.07	-0.24
1993	6	0.39	0.32	0.88	1.23	1.54	1.43	1.57	1.78	1.15	0.84	0.48	0.92	1.19	1.12	1.32	1.62	-0.5	-0.4	-0.79	-0.81	0.21	0.22	0.16	0.57	-0.35	-0.29	-0.73	-0.25	0.79	1.34	1.9	1.2	1.33	1.44	1.14	0.39	1.27	1.49	1.01	0.68	-0.22	0.31	0.01	-0.47	1.1	1.19	0.62	0.25
1993	7	1.04	0.35	0.39	0.52	2.11	1.99	1.94	2.08	1.83	1.4	1.52	1.34	1.29	1.17	1.21	1.33	0.08	-0.04	-0.2	-0.73	0.05	-0.16	-0.23	0.31	-0.31	-0.65	-0.74	-0.66	-0.01	0.46	0.35	0.89	0.8	1.02	0.77	0.19	1.03	1.2	1.07	0.63	-0.36	-0.31	-0.53	-0.58	0.62	0.75	0.44	-0.05
1993	8	0.34	0.18	0.26	0.46	1.67	2.01	1.94	1.81	2.46	2.09	2.05	1.89	0.5	0.94	1.02	0.81	0.61	0.29	0.33	-0.11	-0.05	-0.34	-0.31	-0.32	-0.06	-0.67	-0.7	-1.04	0.42	0.74	0.88	1.24	1.42	1.38	1.38	1.03	1.63	1.7	1.77	1.39	0.45	0.32	0.49	0.51	1.86	1.72	1.65	1.24
1993	9	-0.37	-0.06	-0.08	0.23	1.4	1.78	1.73	1.76	1.98	2.28	2.18	1.9	0.29	0.72	0.72	0.82	-0.01	-0.29	-0.27	-0.39	-1.05	-0.79	-0.79	-0.83	-1.22	-1.34	-1.31	-1.49	-0.1	0.14	0.44	0.91	0.32	0.93	1.04	0.8	0.69	1.2	1.38	1.1	0.68	0.4	0.65	0.54	1.01	1.41	1.5	1.2
1993	10	-0.58	0.29	-0.13	-0.05	0.63	1.9	1.8	1.75	1.78	2.25	2.09	2.09	0.05	0.92	0.83	0.87	0.09	0.06	-0.02	-0.09	-1.02	-0.58	-0.72	-0.76	-1.07	-1.05	-1.27	-1.34	0.07	0	0.22	0.18	0.54	0.87	1	0.87	0.64	1.11	1.24	1.14	1.05	0.49	0.54	0.37	1.64	1.51	1.61	1.41
1993	11	-0.77	-0.22	-0.25	-0.13	0.04	1.53	1.81	1.76	0.78	2.14	2	1.94	0.31	0.41	0.84	0.91	-0.47	0.24	-0.02	0	-1.17	-0.63	-0.76	-0.74	-1.32	-0.79	-1.21	-1.24	-0.73	-0.13	0.14	0.29	-0.74	1.03	0.97	0.97	-0.76	1.06	1.15	1.25	0.94	0.79	0.71	0.84	-0.06	1.96	1.7	1.62
1993	12	-0.25	-0.44	-0.16	-0.17	0.71	1.44	1.83	1.78	0.18	2.02	2.14	2.05	1.29	0.47	0.88	0.88	1.71	0.29	0.01	0.04	0.24	-0.99	-0.73	-0.72	0.62	-1.14	-1.26	-1.23	-0.6	-0.26	0	0.29	0.05	0.34	0.92	1.03	-0.25	0.62	1.1	1.27	1.01	0.94	0.65	0.89	1.02	1.24	1.6	1.69
1994	1	0.43	-0.51	0.29	-0.13	-0.72	0.45	1.86	1.76	-1.01	1.62	2.11	1.94	-0.01	0.05	0.87	0.79	0.6	0.13	0.1	0.02	-0.18	-1.05	-0.57	-0.71	0.11	-1.09	-1.02	-1.24	0.55	0.1	0.07	0.3	0.5	0.61	0.91	1.04	0.62	0.66	1.15	1.26	2.16	1.46	0.85	0.9	0.71	1.73	1.65	1.77
1994	2	1.63	-0.56	-0.14	-0.19	0.02	0.06	1.5	1.8	0.57	0.9	2.17	2	0.01	0.27	0.38	0.8	-0.58	-0.59	0.19	-0.05	-0.2	-1.19	-0.62	-0.74	-0.7	-1.4	-0.81	-1.22	-0.59	-0.81	-0.13	0.14	0.23	-0.74	1.04	0.98	0.15	-0.76	1.06	1.16	-0.19	0.85	0.74	0.65	-0.26	-0.16	1.91	1.68
1994	3	0.68	0.15	-0.31	-0.1	0.36	0.71	1.43	1.84	0.34	0.36	1.93	2.05	0.07	1.02	0.44	0.84	0.06	1.39	0.29	0.01	0.39	0.32	-0.92	-0.67	0.45	0.64	-1.04	-1.16	-1.32	-1	-0.36	-0.08	0.25	0.14	0.37	0.93	0.09	-0.29	0.59	1.08	-0.42	0.7	0.84	0.55	-0.1	0.69	1.26	1.62
1994	4	0.56	0.7	-0.25	0.43	0.95	0.69	0.73	1.95	0.65	0.34	1.67	2.17	1.61	1.35	0.38	1.06	0.62	0.73	0.27	0.18	-0.1	-0.07	-0.99	-0.6	0.34	0.26	-0.95	-0.92	0.2	0.34	0.07	0.09	0.72	0.8	0.75	0.95	0.72	0.77	0.76	1.19	0.85	2.1	1.58	0.99	-0.13	0.23	1.59	1.63
1994	5	-0.6	-0.33	-0.77	-0.33	-0.65	-0.59	-0.4	1.23	-0.13	0.02	0.63	1.91	0.2	0.15	0.18	0.34	-0.85	-0.93	-1.1	-0.1	-1.22	-1.21	-1.62	-0.97	-0.47	-0.58	-1.35	-0.87	-1.64	-1.72	-1.38	-0.59	-1.09	-0.96	-1.42	0.6	-0.5	-0.42	-1.04	0.85	0.14	0.06	0.87	0.78	-1.49	-1.45	-1.15	1.3
1994	6	-0.23	-0.05	-0.14	-0.34	0.41	0.41	0.66	1.32	1.42	1.48	1.36	2.17	0.36	0.3	0.69	0.46	0.28	0.28	0.85	0.28	-0.15	-0.05	0.05	-0.79	0.2	0.26	0.49	-0.79	0.59	0.28	-0.1	-0.15	0.12	0.12	0.04	0.28	1.05	0.99	0.77	0.98	1.19	1.03	1.33	1.25	-1.16	-1.16	-0.73	0.52
1994	7	-0.51	-0.24	-0.19	-0.53	-0.79	-0.41	-0.49	-0.08	0.8	1.06	0.88	1.65	-1.29	-0.87	-0.84	-0.67	-0.88	-0.7	-0.71	-0.57	-0.47	-0.51	-0.51	-0.99	-0.54	-0.48	-0.45	-1.17	-0.87	-0.83	-0.73	-0.52	-1.22	-1.03	-0.98	-0.48	-0.12	0.06	0.13	0.53	0.55	0.72	1.25	1.56	-1.68	-1.56	-1.54	0.14
1994	8	-0.83	-1.03	-0.91	-1.13	-0.53	-0.81	-0.75	-0.68	0.77	0.53	0.59	0.88	-0.85	-0.76	-0.74	-0.64	-1.17	-1.43	-1.48	-1.72	-0.63	-1.05	-1.06	-1.45	-1.01	-1.16	-1.2	-1.77	-0.26	-0.96	-1.02	-1.34	-1.24	-1.48	-1.47	-1.65	-0.43	-0.68	-0.7	-1.17	0.14	0.09	0.02	0.57	-1.58	-1.91	-1.96	-1.96
1994	9	-1.42	-1.35	-1.22	-1.2	-1.15	-0.85	-0.75	-0.57	-0.75	0.35	0.46	0.44	-0.73	-0.65	-0.63	-0.42	-1.34	-1.19	-1.21	-0.88	-1.28	-1.19	-1.16	-1.1	-1.55	-1.41	-1.35	-1.26	-1.31	-1.01	-1.12	-1.3	-1.65	-1.4	-1.41	-1.41	-1.45	-0.92	-0.92	-1.07	-0.69	-0.03	-0.11	0.1	-1.34	-1.65	-1.7	-1.61
1994	10	-1.53	-1.43	-1.19	-1.12	-0.6	-0.88	-0.62	-0.67	-0.5	0.29	0.5	0.38	0.29	-0.8	-0.54	-0.52	-0.83	-1.18	-1.08	-1.06	-0.94	-0.91	-0.94	-0.93	-1.22	-1.31	-1.26	-1.25	-0.72	-1.04	-1.03	-0.97	-1.12	-1.53	-1.39	-1.35	-1	-0.96	-0.84	-0.8	-0.91	-0.31	-0.16	0.22	-0.98	-1.64	-1.68	-1.63
1994	11	-1.24	-1.24	-1.35	-1.25	-0.12	-0.54	-0.77	-0.72	-0.29	0.39	0.3	0.37	0.42	-0.69	-0.63	-0.61	0.77	-0.59	-0.86	-0.92	-0.09	-0.58	-0.96	-0.97	0.08	-0.91	-1.03	-1.07	-0.22	-0.41	-0.88	-0.91	0.41	-1.02	-1.24	-1.24	0.54	-0.15	-0.38	-0.39	-0.03	0.07	-0.01	-0.06	1.44	-1.03	-1.42	-1.48
1994	12	-0.5	-1.41	-1.36	-1.25	-0.33	-1.14	-0.88	-0.79	-0.29	-0.86	0.23	0.31	-0.62	-0.8	-0.71	-0.68	1.36	-1.09	-0.95	-0.96	0.89	-1.09	-1	-0.97	1.5	-1.29	-1.16	-1.1	0.91	-0.97	-0.73	-0.84	1.24	-1.45	-1.19	-1.18	1.92	-0.75	-0.22	-0.22	1.09	-0.28	0.26	0.19	1.48	-1.09	-1.47	-1.5
1995	1	-1.98	-1.71	-1.57	-1.34	-1.93	-0.87	-1.07	-0.84	-1.29	-0.72	0.16	0.34	-2.63	0.07	-0.93	-0.68	1.38	-0.6	-1.01	-0.9	-0.29	-0.98	-0.92	-0.94	1.62	-1.01	-1.11	-1.05	1.53	-0.5	-0.84	-0.83	2.04	-0.79	-1.32	-1.17	2.37	-0.29	-0.35	-0.24	1.84	-0.45	0	0.14	2.01	-0.65	-1.49	-1.53
1995	2	1.12	-1.11	-1.18	-1.3	-0.14	-0.12	-0.57	-0.8	-0.22	-0.33	0.37	0.31	1.6	0.59	-0.6	-0.56	1.62	0.92	-0.42	-0.68	0.08	-0.12	-0.55	-0.91	0.78	0.14	-0.83	-0.95	1.09	-0.14	-0.31	-0.8	1.34	0.58	-0.87	-1.12	1.5	0.65	0	-0.23	1.75	0.31	0.24	0.17	0.19	1.39	-1	-1.41
1995	3	1.34	0.37	-1.24	-1.21	0.2	-0.26	-1.11	-0.86	-0.35	-0.37	-0.89	0.19	1.06	0.19	-0.7	-0.63	1	1.49	-0.92	-0.78	-0.48	0.4	-1.13	-1.04	0.09	1.18	-1.23	-1.1	-0.13	0.73	-0.99	-0.74	0.32	1.23	-1.4	-1.14	0.11	1.8	-0.73	-0.21	-0.18	0.85	-0.37	0.18	0.14	1.16	-1.07	-1.46
1995	4	1.13	0.6	-1.3	-1.23	-0.11	-0.84	-0.82	-1.06	2.08	1.78	0.45	0.85	0.77	-0.07	0.21	-0.8	0.24	0.79	-0.54	-0.99	-0.39	-0.35	-1.01	-0.97	-0.95	0.02	-1.15	-1.23	-0.41	0.43	-0.63	-0.94	-0.51	0.63	-0.92	-1.33	-1.03	1.41	-0.53	-0.54	-1.3	0.22	-0.82	-0.27	-0.8	0.4	-0.82	-1.6
1995	5	-0.95	-0.78	-1.39	-1.38	-1.14	-1.1	-0.88	-0.9	1.87	1.79	1.26	1.32	-0.67	-0.25	0.02	-0.73	-1.46	-0.81	0.13	-0.86	-1.61	-1.54	-1.11	-1.05	-1.79	-1.47	-0.94	-1.27	-1.22	-0.93	-0.73	-0.68	-2.1	-1.47	-0.71	-1.4	-1.73	-1.16	-0.18	-0.57	-1.21	-0.58	-0.47	-0.17	-1.82	-1.64	-0.03	-1.41
1995	6	-1.65	-1.23	-1.4	-1.66	-0.39	-0.33	-0.41	-1.12	1.2	1.05	0.84	0.04	-0.91	-0.48	-0.68	-0.92	-1.86	-1.32	-0.82	-1.45	-1.38	-1.45	-1.19	-1.41	-1.17	-1.06	-0.47	-1.4	-1.13	-1.14	-0.5	-1.36	-1.24	-1.1	-0.75	-1.76	-1.78	-1.68	-0.1	-1.38	-0.84	-0.87	-0.38	-0.84	-1.84	-1.77	-1.08	-1.56
1995	7	-1.56	-1.01	-1.2	-1.76	-0.75	-0.75	-0.97	-1.08	-1.06	0.02	-0.15	-0.4	-0.78	-0.55	-0.72	-0.43	-1.48	-1.42	-1.22	-1.49	-0.44	-0.55	-0.57	-0.98	-0.57	-0.85	-0.56	-1.38	0.23	0.08	0.31	-0.49	-0.89	-1.04	-0.75	-1.39	-1.41	-1.68	-0.81	-1.44	-0.45	-0.87	-0.45	-1.04	-1.35	-1.45	-1.17	-1.45
1995	8	0.55	-0.04	0.01	-0.63	0.32	-0.16	-0.14	-0.18	-1.44	0.15	0.13	0	0.62	0.36	0.5	0.57	-0.91	-1.4	-1.22	-0.81	0.4	-0.35	-0.33	-0.34	0.14	-0.63	-0.56	-0.52	0.93	0.58	0.61	0.28	-0.39	-1.09	-0.96	-0.88	-0.67	-1.31	-1.18	-0.81	0.23	-0.37	-0.16	-0.13	-1.15	-1.66	-1.68	-1.09
1995	9	0.21	-0.74	-0.52	-0.62	0	-0.19	-0.17	-0.23	-1.45	-0.52	-0.6	-0.67	1.08	0.62	0.71	0.64	-0.45	-1.18	-1.07	-0.84	0.14	-0.52	-0.57	-0.39	-0.24	-0.74	-0.73	-0.44	0.63	0.12	0.09	0.28	-0.78	-1.21	-1.21	-1.01	-0.91	-1.47	-1.49	-0.95	-0.13	-0.62	-0.67	-0.47	-1.39	-1.88	-1.91	-1.76
1995	10	0.04	-0.94	-0.56	-0.69	0.62	-0.1	-0.14	-0.33	-0.41	-1.02	-0.23	-0.35	1.75	0.75	0.85	0.76	-0.17	-1.11	-1.09	-0.97	-0.43	-0.53	-0.61	-0.6	-0.28	-0.62	-0.8	-0.59	0.93	0.77	0.67	0.79	-0.66	-1.01	-1.1	-0.88	-0.37	-1.24	-1.41	-0.89	0.57	0.06	-0.24	0.05	-1.4	-1.73	-1.88	-1.7
1995	11	-1.22	-0.29	-0.62	-0.55	-0.49	0.07	-0.32	-0.29	-0.7	-1.35	-0.24	-0.23	1.22	0.92	0.7	0.84	-0.09	-0.9	-1.33	-1.17	-1.09	-0.16	-0.73	-0.71	-0.79	-0.39	-0.96	-0.91	0.37	0.85	0.56	0.59	-0.36	-0.74	-1.23	-1.12	-0.58	-1.01	-1.51	-1.39	0.1	0.2	-0.32	-0.15	-1.14	-1.54	-1.96	-1.97
1995	12	-0.37	0.06	-0.8	-0.6	-0.52	-0.13	-0.31	-0.28	1.14	-1.01	-0.09	-0.16	1.01	1.18	0.73	0.82	-0.49	-0.53	-1.27	-1.15	-1	-0.06	-0.67	-0.74	-0.79	-0.39	-0.88	-0.86	1.63	0.99	0.58	0.54	0.05	-0.78	-1.21	-1.19	0	-0.9	-1.5	-1.51	1.23	0.31	-0.28	-0.32	0.65	-1.31	-1.85	-1.86
1996	1	-0.22	0.04	-0.96	-0.6	-0.96	0.41	-0.25	-0.3	0.85	-0.31	-0.9	-0.11	-0.21	1.67	0.7	0.8	-0.97	-0.26	-1.15	-1.13	-0.95	-0.57	-0.59	-0.67	-0.78	-0.4	-0.66	-0.84	-1.53	0.76	0.68	0.57	-0.49	-0.72	-1.05	-1.14	-1	-0.52	-1.32	-1.48	-0.73	0.4	-0.06	-0.35	1	-1.27	-1.71	-1.85
1996	2	0.1	-1.2	-0.31	-0.65	0.34	-0.38	0.06	-0.32	1.63	-0.42	-1.21	-0.04	0.91	1.26	0.93	0.71	-0.31	-0.16	-0.89	-1.29	0.29	-1.04	-0.12	-0.67	0.27	-0.76	-0.35	-0.92	-0.54	0.29	0.84	0.56	0.74	-0.27	-0.66	-1.16	-0.21	-0.64	-1	-1.49	0.22	0.06	0.18	-0.33	1.7	-0.45	-1.36	-1.83
1996	3	-0.01	-0.36	0.08	-0.82	1	0.14	0.04	-0.19	-0.71	0.64	-1.12	-0.18	-0.07	0.73	1.14	0.68	-0.16	-0.43	-0.54	-1.22	0.65	-0.55	0.04	-0.58	-0.22	-0.79	-0.39	-0.86	-0.49	1.37	0.97	0.55	0.58	0.37	-0.68	-1.12	0.11	-0.06	-0.87	-1.43	1.63	1.74	0.56	-0.03	1	1.04	-1.16	-1.75
1996	4	-0.44	-0.43	-0.1	-1.02	0.38	0.06	0.49	-0.19	-1.65	-1.44	-0.95	-1.3	-0.42	-0.39	1.6	0.6	-0.6	-0.88	-0.43	-1.28	0.12	-0.16	-0.47	-0.57	-0.8	-0.99	-0.56	-0.79	-1.17	-1.58	0.47	0.5	-0.07	-0.26	-0.75	-1.02	-0.79	-1.14	-0.7	-1.36	0.61	0.08	0.57	0.06	0.89	1.18	-0.99	-1.54
1996	5	-0.41	-0.38	-1.14	-0.41	0.49	0.57	0.08	0.21	-1.48	-1.16	-1.36	-1.76	-0.9	-0.59	0.64	0.65	-0.22	-0.28	-0.38	-0.97	-0.03	0.04	-0.84	-0.16	-0.73	-0.66	-1.06	-0.56	-0.87	-0.94	-0.22	0.63	-0.49	-0.23	-0.75	-0.9	-0.24	-0.27	-0.82	-1.08	0.33	0.33	0.25	0.28	-0.04	0.56	-0.46	-1.24
1996	6	0.49	0.45	0.32	0.29	-0.3	0	-0.15	-0.14	-0.51	-0.72	-0.06	-1.25	-1.4	-1.17	-0.72	0.61	-1.2	-1.17	-1.41	-0.97	-0.19	-0.02	-0.38	-0.07	-1.65	-1.56	-1.98	-0.88	0.34	0.16	1.04	0.99	-1.29	-1.08	-1.15	-1.28	-0.66	-0.63	-0.75	-1.15	-0.45	0.16	0.62	0.23	-1.48	-1.06	-0.81	-1.53
1996	7	0.53	0.28	0.24	0.19	-0.54	-0.41	-0.53	-0.11	0.18	-0.64	-0.47	-0.56	-1.17	-1.2	-1.17	0.52	-0.48	-0.65	-0.83	-0.84	0.05	0.05	-0.03	-0.32	-1.03	-1.27	-1.33	-1.18	0.01	-0.38	-0.65	0.32	-1.57	-1.51	-1.55	-1.64	0.3	0.06	-0.11	-0.51	-0.77	-0.62	-0.79	-0.13	-1.24	-0.87	-0.76	-1.52
1996	8	0.1	-0.16	-0.18	-0.78	-1.3	-1.11	-1.03	-1.12	-0.73	-1.49	-1.29	-1.39	-0.45	-0.69	-0.61	-0.05	-0.07	-0.21	-0.24	-0.42	-0.22	-0.27	-0.23	-0.69	-0.85	-1.13	-1.11	-1.44	-0.28	-0.71	-0.77	-0.53	-1.02	-1.14	-1.09	-1.28	0.29	0.1	0.06	-0.43	-1.23	-1.1	-1.14	-0.97	-1.1	-1.08	-0.91	-1.24
1996	9	-1.22	-0.77	-0.74	-0.8	-1.32	-1.4	-1.16	-1.17	-0.96	-1.13	-1.31	-0.87	-0.03	-0.57	-0.56	-0.4	0.2	-0.32	-0.35	-0.44	-0.4	-0.42	-0.33	-0.49	-0.36	-1.03	-1.05	-1.17	-0.69	-0.58	-0.64	-0.18	-1.19	-1.57	-1.54	-1.54	0.15	-0.2	-0.2	-0.26	-1.68	-1.54	-1.34	-1.13	-0.93	-1.43	-1.33	-1.28
1996	10	-1.48	-0.81	-0.86	-0.83	-1.61	-1.43	-1.33	-1.35	-1.16	-0.7	-1.28	-1.14	0.57	-0.54	-0.58	-0.57	0.06	-0.32	-0.43	-0.52	-0.7	-0.35	-0.33	-0.37	-0.23	-0.9	-1.05	-1.1	-0.25	-0.22	-0.47	-0.6	-0.92	-1.62	-1.61	-1.66	-0.19	-0.03	-0.2	-0.31	-1.51	-1.47	-1.36	-1.44	-1.33	-1.64	-1.52	-1.44
1996	11	-1.6	-0.82	-0.9	-0.88	-1.07	-1.5	-1.39	-1.3	-0.37	-0.68	-1.37	-1.19	0.35	-0.38	-0.59	-0.52	-0.17	-0.26	-0.35	-0.38	-0.1	-0.25	-0.22	-0.17	0.15	-0.76	-0.97	-0.96	0.47	-0.03	-0.33	-0.36	-0.95	-1.45	-1.46	-1.42	0.1	0.13	-0.02	-0.06	-0.51	-1.28	-1.18	-1.19	-1.39	-1.56	-1.53	-1.38
1996	12	-1.07	-1.33	-0.95	-0.92	-1.14	-1.44	-1.53	-1.31	-0.54	-1.12	-1.22	-1.36	-0.01	-0.05	-0.56	-0.55	-0.17	0.17	-0.35	-0.37	0.64	-0.27	-0.29	-0.2	0.47	-0.3	-0.96	-0.98	0.86	-0.41	-0.32	-0.39	0.44	-1.13	-1.5	-1.45	0.48	0.31	-0.05	-0.05	0.58	-1.55	-1.42	-1.21	-1.14	-1.16	-1.63	-1.53
1997	1	-0.66	-1.53	-0.87	-0.92	-0.28	-1.58	-1.43	-1.35	-1.39	-1.31	-0.83	-1.37	0.78	0.62	-0.51	-0.54	0.74	0.13	-0.25	-0.36	1.19	-0.55	-0.21	-0.19	0.82	-0.18	-0.81	-0.96	1.21	-0.1	-0.07	-0.31	1.44	-0.71	-1.5	-1.49	1.37	0.02	0.18	0.02	1.18	-1.26	-1.34	-1.22	-1.15	-1.43	-1.77	-1.64
1997	2	-0.42	-1.61	-0.85	-0.93	-0.33	-1.06	-1.51	-1.41	1.24	-0.14	-0.56	-1.27	0.54	0.39	-0.36	-0.57	0.23	-0.14	-0.23	-0.32	0.26	-0.11	-0.21	-0.18	1.44	0.31	-0.62	-0.84	1.61	0.59	0.1	-0.19	0.23	-0.94	-1.42	-1.43	1.25	0.2	0.24	0.1	0.47	-0.47	-1.22	-1.14	-0.48	-1.42	-1.62	-1.58
1997	3	-0.88	-1.47	-1.43	-1.06	-0.73	-1.29	-1.55	-1.6	1.22	0.27	-0.81	-0.91	0.23	0.12	-0.06	-0.57	0.78	0.35	0.25	-0.25	-0.22	0.31	-0.29	-0.32	0.89	0.77	-0.17	-0.82	2.05	1.62	-0.04	0.02	0.26	0.5	-1.08	-1.44	1.29	0.93	0.48	0.12	0.77	0.81	-1.39	-1.35	-0.26	-1.08	-1.2	-1.67
1997	4	0.3	0.17	-1.4	-0.75	0.45	0.36	-1.35	-1.27	1.28	0.89	-0.74	-0.37	1.38	1.4	0.84	-0.31	2.11	2.07	0.78	0.25	-0.11	0.42	-0.51	-0.26	1.31	1.34	0.24	-0.43	1.38	1.54	0.23	0.22	0.42	0.91	-0.6	-1.35	0.49	1.07	0.08	0.2	0.18	0.86	-1.21	-1.3	-0.69	-1.12	-1.48	-1.83
1997	5	-0.73	-0.76	-1.66	-1	-0.19	-0.21	-0.93	-1.5	1.64	1.75	1.18	0.43	1.56	1.54	1.09	0.05	1.39	1.38	0.75	0.28	-0.85	-0.76	-0.61	-0.5	0.52	0.67	0.43	-0.39	0.6	0.87	0.68	0.21	-0.2	-0.11	-1.09	-1.43	-0.77	-0.36	-0.28	-0.09	-0.95	-0.82	-1.07	-1.61	-0.65	-0.75	-1.42	-1.58
1997	6	-1.02	-1.11	-1.46	-1.55	-1.07	-1.15	-1.56	-1.72	0.73	1.06	0.76	-0.21	1.02	0.96	0.98	0.35	0.86	0.95	1.07	0.55	-0.68	-0.71	-0.5	-0.53	-0.49	-0.23	-0.07	-0.34	-0.29	0.51	0.83	-0.19	-0.84	-0.76	-0.73	-1.4	-1.34	-0.79	-0.6	-0.14	-1.13	-0.9	-0.66	-1.77	-0.58	-0.63	-1.19	-1.3
1997	7	-1.99	-1.78	-1.75	-2.03	-2.43	-1.93	-1.87	-2.12	-0.42	0.19	-0.01	-0.79	-0.57	-0.22	-0.12	0.22	-0.85	0.04	0.09	-0.04	-0.32	-0.36	-0.19	-0.59	-0.34	0.11	0.23	0.01	0.34	0.77	0.88	0.31	-0.5	-0.46	-0.27	-0.98	-1.21	-1.07	-0.79	-0.79	-0.9	-0.85	-0.65	-1.66	-0.12	-0.34	-0.53	-1.31
1997	8	-2.29	-2.35	-2.27	-2.43	-2.3	-2.32	-2.3	-2.48	-2.2	-0.94	-0.76	-0.77	-0.84	-0.28	-0.23	-0.11	-1.74	-0.76	-0.75	-0.93	-0.79	-1.02	-1	-0.96	-1.13	-0.81	-0.69	-0.6	-0.67	-0.53	-0.41	-0.18	-1.34	-1.3	-1.29	-1.58	-1.42	-1.66	-1.56	-1.44	-0.56	-1.01	-1.01	-1.18	-1.18	-1.33	-1.42	-1.76
1997	9	-1.97	-2.26	-2.27	-2.22	-1.97	-2.45	-2.38	-2.34	-2.07	-1.47	-1.28	-1.34	-0.95	-0.52	-0.48	-0.46	-1.58	-1.02	-0.94	-0.98	-0.97	-1.16	-1.22	-1.08	-1.08	-1.26	-1.15	-1.07	-1.06	-1.14	-0.82	-0.64	-1.1	-1.31	-1.32	-1.27	-1.36	-1.71	-1.59	-1.59	-0.56	-1.07	-1	-0.97	-1.47	-1.58	-1.65	-1.86
1997	10	-1.79	-2.47	-2.24	-2.26	-1.76	-2.67	-2.52	-2.39	-1.57	-1.45	-1.09	-1.18	-0.54	-0.8	-0.57	-0.51	-1.77	-1.77	-1.14	-1.11	-1.77	-1.44	-1.47	-1.36	-1.93	-1.77	-1.43	-1.35	-1.87	-1.24	-0.95	-0.82	-1.81	-1.59	-1.5	-1.39	-1.6	-2.02	-1.92	-1.82	-1.01	-1.24	-1.21	-1.08	-2.03	-1.65	-1.77	-1.84
1997	11	-1.06	-2.06	-2.19	-2.21	-0.73	-2.21	-2.41	-2.36	-0.89	-1.98	-1.18	-1.03	-0.89	-1.04	-0.57	-0.52	-1.21	-1.99	-1.2	-1.19	-1.32	-1.35	-1.51	-1.5	-1.86	-1.84	-1.54	-1.45	-1.06	-1.15	-1.02	-0.92	-0.85	-1.65	-1.55	-1.55	-1.13	-1.78	-1.97	-1.88	-0.9	-0.95	-1.27	-1.25	-1.94	-1.76	-1.86	-1.93
1997	12	-0.5	-1.89	-2.12	-2.16	-1.2	-2.01	-2.42	-2.37	0.53	-1.81	-1.26	-1.04	-0.6	-1.01	-0.57	-0.54	-1.55	-1.81	-1.25	-1.17	-1.51	-1.26	-1.43	-1.5	-1.66	-1.4	-1.57	-1.46	-0.38	-1.12	-1.19	-0.88	-1.23	-1.35	-1.5	-1.49	-0.94	-1.61	-1.95	-1.82	-0.44	-0.69	-1.17	-1.1	-1.33	-1.7	-1.81	-1.86
1998	1	1.16	-1.69	-2.33	-2.13	-0.73	-1.77	-2.53	-2.44	0.5	-1.48	-1.38	-1	0.02	-0.51	-0.8	-0.58	-0.2	-1.76	-1.76	-1.13	-0.45	-1.79	-1.48	-1.51	-0.68	-1.99	-1.79	-1.45	0.31	-1.82	-1.2	-0.91	0.94	-1.73	-1.53	-1.43	0.63	-1.52	-1.97	-1.87	0.52	-0.92	-1.2	-1.16	-0.48	-2.02	-1.72	-1.85
1998	2	0.17	-1.03	-2.02	-2.13	-0.81	-0.85	-2.22	-2.41	1.01	-0.74	-1.93	-1.09	-0.1	-0.78	-1.02	-0.58	-0.14	-1.18	-1.9	-1.16	-1.24	-1.45	-1.41	-1.55	-0.75	-1.92	-1.84	-1.55	-0.24	-1.09	-1.14	-1.01	1.7	-0.43	-1.45	-1.39	0.64	-1.01	-1.7	-1.9	0.48	-0.83	-0.91	-1.23	1.01	-1.45	-1.69	-1.81
1998	3	-0.35	-0.66	-1.96	-2.13	0.51	-0.75	-1.96	-2.25	0.88	0.86	-1.67	-1.02	0.54	-0.12	-0.96	-0.55	0.02	-1.01	-1.74	-1.18	-0.96	-1.7	-1.36	-1.49	-0.07	-1.39	-1.36	-1.52	0.07	-0.43	-1.12	-1.19	0.98	-0.49	-1.2	-1.36	0.02	-0.93	-1.54	-1.86	-0.82	-0.83	-0.86	-1.27	0.27	-0.95	-1.66	-1.8
1998	4	-0.03	0.36	-1.66	-2.28	-1.5	-1.75	-2.04	-2.59	-0.33	-0.13	-1.54	-1.34	-1.28	-1.15	-0.81	-0.95	2.09	1.91	-0.8	-1.14	-0.3	-0.34	-1.82	-1.47	0.66	0.34	-1.73	-1.6	-0.79	-0.54	-1.87	-1.38	1.21	1.34	-1.36	-1.19	-0.27	0	-1.51	-1.84	-1.11	-0.77	-1.24	-1.38	-1.11	-1.23	-2.06	-1.85
1998	5	0.26	0.3	-0.56	-1.85	-0.52	-0.64	-1	-2.26	1.2	1.33	0.43	-1.31	-0.29	-0.3	-0.85	-1.04	1.76	1.71	0.64	-0.88	0.8	0.56	-0.7	-0.93	1.44	1.31	-0.34	-1.01	0.48	0.43	-0.84	-1.03	1.72	1.82	0.96	-0.61	1.08	1.1	-0.35	-1.3	0.3	0.37	-0.65	-0.85	-1.39	-0.98	-1.81	-1.78
1998	6	-1.27	-1.23	-1.41	-2.06	-1.83	-1.41	-1.85	-2.29	-0.17	0.1	0.38	-1.58	-1.43	-1.01	-1.17	-1.25	1.03	1.01	0.84	-0.99	-0.37	-0.59	-1.21	-1.2	0.26	0.2	-0.42	-1.02	-0.99	-0.97	-1.05	-1.41	1.37	1.47	1.26	-0.36	0.5	0.44	-0.21	-1.34	0.9	0.66	0.28	-0.34	-0.29	-0.18	-0.82	-1.59
1998	7	-1.03	-0.97	-0.8	-1.72	-0.35	-0.82	-0.89	-1.66	0.4	0.23	0.31	-0.93	0.51	0.23	0.26	-0.21	-0.5	0.32	0.29	-1.09	-0.05	-0.15	-0.18	-1.25	1.09	1.14	1.14	-0.46	-0.6	-0.9	-0.84	-1.99	1.33	1.65	1.76	-0.2	1.34	1.26	1.28	-0.4	1.22	0.87	0.92	-0.03	0.32	-0.05	-0.13	-1.72
1998	8	-0.33	-0.16	-0.18	-0.7	0.51	0.27	0.23	-0.06	-0.17	0.67	0.78	0.19	-0.05	-0.18	-0.16	-0.43	0.9	1.39	1.57	1.1	0.96	1.05	1.05	0.45	1.1	1.41	1.47	0.81	0.15	0.23	0.18	-0.6	1.35	1.8	1.9	1.7	0.91	1.19	1.2	0.46	1	1.06	1.07	0.53	1.28	0.76	0.88	0.13
1998	9	-0.35	-0.96	-0.96	-1.02	0.54	-0.37	-0.28	-0.51	-0.26	-0.34	-0.13	0.02	-0.14	-0.67	-0.6	-0.65	0.93	1.17	1.19	1.16	1.01	0.72	0.65	0.46	1.48	1.4	1.37	1.26	-0.18	-0.64	-0.65	-0.8	1.28	1.6	1.68	1.56	0.41	0.53	0.51	0.24	0.03	0.38	0.26	0.07	0.9	0.63	0.67	0.39
1998	10	-0.65	-1.05	-0.98	-0.85	0.24	-0.08	-0.42	-0.49	-0.48	0.01	-0.13	-0.05	-1.34	-0.53	-0.71	-0.69	1.37	0.73	1.08	1.18	0.93	0.63	0.56	0.59	0.82	1.24	1.26	1.29	-0.51	-0.75	-0.92	-0.88	0.71	1.3	1.46	1.5	-0.9	0.27	0.19	0.24	-0.75	0.31	0.05	0.08	0.56	0.54	0.31	0.23
1998	11	-1.98	-1.29	-1.09	-1.07	-2.06	-0.36	-0.54	-0.56	-1.45	-1	-0.33	-0.2	-2.23	-0.68	-0.73	-0.72	-0.82	0.42	1.01	1.11	-1.48	0.25	0.47	0.46	-0.23	0.85	1.2	1.25	-2.17	-1.17	-1.08	-1.09	-1.57	0.69	1.27	1.39	-2.14	-0.34	0.01	0.02	-2.05	-0.16	-0.18	-0.17	-2	0.52	-0.02	0.08
1998	12	-1.31	-0.64	-1.16	-1.15	-1.42	0.17	-0.67	-0.57	-0.3	-0.41	-0.41	-0.23	-1.22	-0.32	-0.8	-0.73	-2.23	0.68	0.99	1.01	-1.87	0.69	0.45	0.37	-2.13	1.25	1.18	1.16	-2	-0.72	-1.09	-1.11	-2.59	0.81	1.28	1.37	-2.23	-0.18	-0.01	-0.03	-1.78	-0.52	-0.1	-0.22	-2.39	0.31	0.09	0.11
1999	1	-1.61	-0.82	-1.18	-1.11	-1.49	-0.04	-0.28	-0.62	-0.77	-0.63	-0.07	-0.21	-0.65	-1.35	-0.57	-0.74	-2.23	1.23	0.63	0.99	-2.67	0.55	0.43	0.36	-2.84	0.55	1.12	1.15	-2.56	-0.84	-0.96	-1.11	-2.02	0.47	1.17	1.33	-3.55	-1.18	0.06	-0.02	-2.51	-1.2	-0.02	-0.28	-2.4	0.15	0.32	0.07
1999	2	-0.6	-2	-1.31	-1.12	-1.39	-2.25	-0.5	-0.68	-0.69	-1.61	-1.07	-0.37	-1.45	-2.15	-0.78	-0.83	-1.18	-1.08	0.32	0.93	-2.61	-1.78	0.07	0.33	-2.14	-0.58	0.74	1.11	-2.33	-2.31	-1.25	-1.16	-0.94	-1.79	0.61	1.21	-1.88	-2.27	-0.45	-0.11	-1.69	-2.13	-0.33	-0.34	-1.35	-2.18	0.39	-0.14
1999	3	-1.43	-1.99	-0.8	-1.31	-0.88	-1.52	0.02	-0.82	-1.42	-1.03	-0.73	-0.66	-1.03	-1.48	-0.46	-0.9	-1.09	-2.1	0.55	0.88	-1.03	-1.96	0.58	0.34	-1.25	-2.15	1.13	1.08	-0.62	-2.14	-0.78	-1.14	-0.2	-2.58	0.78	1.24	-0.37	-2.16	-0.24	-0.07	-0.81	-2.05	-0.69	-0.25	-1.28	-2.62	0.12	-0.08
1999	4	-1.13	-1.55	-1.15	-1.39	0.03	-0.51	-0.02	-0.29	-0.32	-0.59	-0.67	-0.18	-0.2	-0.33	-1.26	-0.59	-0.8	-1.38	1.09	0.51	-0.64	-1.92	0.36	0.28	-0.65	-1.55	0.34	0.96	-0.5	-1.49	-0.96	-1.08	0.71	-0.15	0.61	1.19	-0.52	-1.52	-1.26	-0.09	0.18	-1.26	-1.15	0.01	0.32	-0.86	0.21	0.36
1999	5	-1.1	-1.16	-2.21	-1.55	-0.29	-0.59	-1.98	-0.58	0.15	0.06	-1.19	-0.91	-0.01	-0.43	-1.51	-0.77	-0.52	-0.82	-1.29	0.11	-0.45	-0.93	-1.68	-0.12	-0.37	-0.76	-0.75	0.52	-1.1	-1.48	-2.24	-1.55	-0.03	-0.23	-1.53	0.43	-0.2	-0.61	-2.1	-0.59	-0.13	-0.57	-2.27	-0.4	-0.03	-0.45	-1.56	0.26
1999	6	-0.52	-0.77	-1.21	-0.85	-0.57	-0.77	-1.3	-0.26	-0.27	-0.77	-0.81	-0.75	0.13	-0.19	-0.59	-0.41	0.95	0.75	0.25	0.85	0.08	-0.16	-0.91	0.46	0.36	0.06	-0.84	1.02	-1.91	-1.91	-2.54	-1.47	0.12	0.02	-1.07	0.69	-1.09	-1.17	-2.29	-0.74	-0.66	-0.85	-1.53	-1.01	0.1	-0.26	-1.56	0.04
1999	7	-0.06	-0.53	-0.71	-0.92	-0.34	-0.36	-0.54	-0.34	-0.29	-0.46	-0.54	-0.66	-0.16	-0.16	-0.19	-1.02	0.44	0.25	0.05	1.16	0.08	-0.11	-0.45	0.29	0.23	0.02	-0.21	0.46	-0.87	-1.08	-1.46	-1.38	0.09	0.2	-0.11	0.45	-0.06	-0.23	-0.64	-1.27	0.12	0.08	-0.42	-0.89	0.77	0.78	0.44	0.69
1999	8	-0.48	-0.99	-1.02	-1.73	-0.76	-0.89	-0.97	-1.63	-1.11	-0.86	-0.9	-1.51	0.3	0.22	0.13	-0.44	-0.05	-0.29	-0.43	-0.9	-0.35	-0.53	-0.73	-1.3	-0.2	-0.43	-0.59	-0.7	-0.43	-0.95	-1.11	-2.12	-0.01	-0.15	-0.26	-1	-0.62	-0.76	-0.95	-1.94	0	-0.16	-0.39	-1.48	0.15	0.11	-0.09	-0.79
1999	9	-0.86	-0.98	-1.11	-1.28	-0.81	-1.03	-1.11	-1.3	-0.04	-0.22	-0.57	-0.65	0.19	0.07	-0.03	-0.16	-1.08	-0.46	-0.62	-0.95	-0.81	-0.65	-0.78	-1.13	-0.44	-0.3	-0.43	-0.79	-0.77	-1.5	-1.56	-2.01	-0.64	-0.49	-0.53	-1.05	-0.89	-1.25	-1.3	-1.86	-0.58	-0.87	-0.99	-1.47	-0.33	-0.32	-0.51	-1.06
1999	10	-1.16	-0.87	-1.07	-1.15	-1.02	-0.86	-0.85	-0.96	0.53	0.21	0.09	0.01	0.5	0.1	0.08	0.06	-1.04	-0.37	-0.53	-0.68	-0.53	-0.21	-0.34	-0.58	-0.49	-0.21	-0.34	-0.5	-0.86	-1.14	-1.24	-1.43	-1.02	-0.65	-0.53	-0.7	-1.26	-1.13	-1.23	-1.48	-1.27	-0.83	-0.81	-1.11	-1.24	-0.46	-0.38	-0.67
1999	11	-0.85	-0.83	-1.15	-1.16	-0.03	-0.71	-0.82	-0.88	1.22	-0.07	0	-0.04	0.23	0.21	0.16	0.09	-0.1	-0.21	-0.4	-0.51	0.41	-0.12	-0.24	-0.41	0.57	-0.04	-0.19	-0.3	-0.8	-0.84	-1.17	-1.26	-0.19	-0.33	-0.37	-0.45	-0.52	-0.94	-1.06	-1.19	-1.07	-0.58	-0.71	-0.87	-0.74	-0.26	-0.24	-0.43
1999	12	-0.64	-0.95	-1.06	-1.18	0.86	-0.57	-0.8	-0.89	1.35	0.5	0.28	-0.04	0.57	0.25	0.15	0.05	0.63	-0.98	-0.37	-0.52	1.82	-0.37	-0.25	-0.36	0.8	-0.32	-0.17	-0.29	1.01	-0.43	-1.2	-1.26	0.42	-0.56	-0.44	-0.48	0.57	-0.7	-1.12	-1.17	0.37	-0.44	-0.79	-0.91	0.38	-0.26	-0.25	-0.45
2000	1	-1.88	-1.35	-1.04	-1.22	-0.47	-1.05	-0.93	-0.93	-0.94	0.31	0.12	-0.02	0.1	0.5	0.07	0.05	1.43	-0.79	-0.22	-0.37	0	-0.55	-0.18	-0.31	1.11	-0.39	-0.1	-0.22	0.39	-0.83	-1.09	-1.19	1.16	-0.87	-0.52	-0.4	0.95	-1.13	-1	-1.1	-0.04	-1.28	-0.86	-0.84	-0.12	-1.24	-0.46	-0.38
2000	2	-0.91	-0.92	-0.88	-1.2	-0.24	-0.05	-0.74	-0.85	0.04	1.23	-0.07	0.04	-0.15	0.17	0.18	0.12	1.3	0.13	-0.1	-0.27	-0.39	0.3	-0.13	-0.24	-0.19	0.5	-0.03	-0.17	0.2	-0.8	-0.8	-1.15	-0.31	-0.32	-0.36	-0.4	0.1	-0.54	-0.91	-1.03	-0.61	-1.16	-0.64	-0.77	-1.12	-1.03	-0.36	-0.33
2000	3	0.46	-0.32	-0.87	-1.02	-0.23	0.46	-0.61	-0.85	0.8	1.42	0.71	0.46	-0.23	0.3	0.18	0.07	1.64	1.32	-0.72	-0.16	-0.66	1.33	-0.44	-0.33	-0.46	0.32	-0.34	-0.2	-0.94	0.65	-0.51	-1.27	-0.35	0.1	-0.6	-0.48	-0.26	0.33	-0.73	-1.11	-0.8	-0.07	-0.61	-0.92	-0.81	-0.19	-0.38	-0.35
2000	4	0	-0.58	-1.3	-0.99	-0.97	-1.08	-1.24	-1.09	1.69	1.46	1.13	0.65	1.29	1.13	0.71	0.23	-0.22	0.48	-0.86	-0.29	-0.42	-0.26	-0.59	-0.29	-0.32	0.13	-0.46	-0.17	-1.1	-0.74	-1.07	-1.32	-0.85	-0.16	-1.07	-0.66	-1.64	-0.85	-1.41	-1.21	-2.02	-1.9	-1.87	-1.24	-0.3	-0.3	-1.23	-0.54
2000	5	-0.21	-0.29	-0.8	-0.85	-0.63	-0.62	-0.48	-0.9	-0.02	0.03	0.92	-0.05	-0.37	-0.38	-0.2	0.02	-2.01	-1.36	-1.05	-0.66	-0.99	-1.01	-0.38	-0.47	-0.86	-0.85	-0.16	-0.32	-1.27	-1.19	-1.26	-1.17	-1.31	-1.34	-1.21	-0.85	-2.02	-1.93	-1.53	-1.4	-1.9	-2	-2.26	-1.36	0.66	0.26	-0.42	-0.17
2000	6	-0.8	-0.62	-0.84	-1.02	-0.06	-0.16	0.18	-0.58	0.11	0.34	0.98	0.69	0.52	0.38	0.53	0.31	-1.68	-0.92	-0.82	-1.24	-0.44	-0.59	0.2	-0.55	-1	-1.05	-0.79	-0.65	1.4	1.17	1.4	0.09	1.32	1.2	1.38	0.17	1.36	1.24	1.4	-0.01	-0.83	-1.01	-0.85	-1.03	0.28	0.05	0.15	-0.3
2000	7	-1.66	-1.56	-1.67	-1.81	-1.1	-1.31	-1.3	-1.5	-0.98	-0.16	-0.27	0.2	-0.99	-0.65	-0.61	-0.19	-1.33	-1.41	-1.2	-1.59	-1.42	-1.52	-1.49	-1.36	-1.73	-1.82	-1.64	-1.59	1.78	1.59	1.58	0.55	1.6	1.41	1.54	0.38	1.88	1.63	1.67	0.39	1.17	0.5	0.45	-0.63	-0.32	-0.4	-0.45	-1.19
2000	8	-0.57	-0.62	-0.68	-0.99	-0.45	-0.73	-0.69	-0.65	0.88	0.7	0.69	1.15	-0.89	-0.94	-0.93	-0.86	-0.48	-1.17	-1.04	-1.16	-1.07	-1.27	-1.3	-1.02	-0.97	-1.28	-1.29	-0.91	1.59	1.41	1.39	0.82	1.8	1.47	1.45	1.28	1.85	1.44	1.42	0.95	1.35	0.7	0.61	0.01	-0.54	-0.3	-0.47	-0.72
2000	9	-0.13	-0.51	-0.43	-0.56	-0.47	-0.46	-0.48	-0.3	0.27	0.29	0.5	0.9	-1.37	-1.16	-1.15	-1.04	-0.53	-1.2	-0.99	-0.91	-1.08	-1.15	-1.27	-0.83	-0.71	-1.12	-1.16	-1.03	1.01	1.41	1.34	1.51	0.95	1.35	1.33	1.38	1.16	1.63	1.57	1.67	1.3	0.79	0.69	0.75	-0.58	-0.47	-0.59	-0.56
2000	10	0.64	-0.61	-0.57	-0.68	1.01	-0.07	-0.3	-0.35	0.4	-0.41	0.22	0.12	-1	-1.28	-1.09	-1.06	0.16	-0.77	-0.83	-0.71	0.12	-0.93	-1.02	-1	0.44	-0.83	-0.9	-0.78	0.69	1.5	1.4	1.38	0.71	1.47	1.32	1.39	0.66	1.76	1.58	1.61	0.74	1.19	0.81	0.76	-0.16	-0.39	-0.44	-0.48
2000	11	-0.03	-0.49	-0.52	-0.54	0.76	-0.14	-0.35	-0.33	-0.49	0.36	0.33	0.34	-0.63	-1.02	-1.06	-1.04	0.44	-0.29	-0.86	-0.75	0.34	-0.72	-0.99	-1.01	0.57	-0.61	-0.88	-0.89	0.65	1.56	1.37	1.36	0.25	1.83	1.38	1.36	0.77	1.89	1.55	1.54	0.52	1.32	0.79	0.71	-0.05	-0.67	-0.39	-0.55
2000	12	-0.59	-0.3	-0.64	-0.55	0.6	-0.32	-0.33	-0.36	-0.45	0.03	0.13	0.3	0.62	-1.26	-1.06	-1.06	1.28	-0.3	-0.98	-0.76	1.09	-0.85	-0.93	-1.03	1.43	-0.46	-0.87	-0.92	0.65	1.08	1.44	1.38	0.39	1.02	1.4	1.37	0.41	1.19	1.6	1.55	0.67	1.39	0.92	0.83	0.57	-0.48	-0.36	-0.5
2001	1	0.41	0.7	-0.59	-0.57	-0.41	0.85	-0.18	-0.4	0.8	0.48	-0.29	0.31	-0.19	-0.98	-1.28	-1.09	-1.73	0	-0.86	-0.92	-0.07	0.08	-0.92	-1	-0.48	0.35	-0.85	-0.92	-0.24	0.63	1.48	1.37	0.07	0.73	1.47	1.32	0.01	0.62	1.73	1.55	0.24	0.73	1.19	0.8	-0.75	-0.27	-0.45	-0.5
2001	2	0.52	0.02	-0.48	-0.53	-1.29	0.47	-0.27	-0.49	-0.5	-0.59	0.31	0.31	-0.97	-0.77	-1.06	-1.09	-1.39	0.17	-0.41	-0.95	-0.94	0.15	-0.76	-1.02	-1.16	0.39	-0.66	-0.92	1.07	0.69	1.58	1.4	-0.77	0.05	1.78	1.33	0.05	0.72	1.87	1.55	0.66	0.55	1.32	0.81	-1.08	-0.38	-0.76	-0.48
2001	3	-1.18	-1.23	-0.43	-0.79	-1.88	-0.76	-0.64	-0.65	0.72	0.07	0.25	0.3	-1.09	-0.14	-1.34	-1.15	-1.78	-0.21	-0.57	-1.19	-2.3	-0.5	-1.14	-1.19	-1.93	0.18	-0.64	-1.04	0.77	0.76	1.14	1.47	-1.93	-0.91	0.8	1.22	-0.66	0.04	1.1	1.53	-0.82	0.21	1.29	0.8	-2.35	-0.93	-0.83	-0.68
2001	4	0.2	0.36	0.74	-0.51	-0.74	-0.82	0.55	-0.35	0.78	1.06	0.82	-0.05	-0.15	-0.14	-0.93	-1.23	-0.34	-0.85	-0.09	-0.94	-1.94	-1.63	-0.36	-1.23	-1.81	-1.62	-0.04	-1.09	-0.36	-0.45	0.48	1.43	-1.75	-1.45	0.27	1.18	-1.42	-1.23	0.29	1.54	-1.29	-1.1	0.39	0.96	-2.09	-2.31	-0.87	-0.92
2001	5	-0.48	-0.39	-0.27	-0.59	-0.39	-0.66	0.1	-0.4	0.35	0.29	-0.12	0.46	-0.83	-0.95	-1.11	-1.16	-1.34	-1.66	-0.67	-0.82	-2.05	-2.14	-1.24	-1.41	-1.76	-1.76	-0.72	-1.12	-1.37	-1.09	-0.01	1.37	-1.94	-2.17	-1.18	1.36	-1.35	-1.27	0.05	1.65	-1.28	-1.08	-0.26	1.03	-2.01	-2.09	-1.61	-1.3
2001	6	0.1	-0.15	-0.35	-0.28	-0.29	-0.83	-0.58	-0.69	-0.54	-0.3	-0.43	-0.06	-0.67	-0.92	-0.66	-1.43	-1.5	-2.28	-1.52	-1.07	-1.36	-1.89	-1.56	-1.42	-1.37	-1.74	-1.2	-1	-0.71	-0.54	-0.14	0.87	-1.56	-1.85	-1.75	-0.13	-1.45	-1.58	-1.29	0.48	-0.08	-0.29	-0.1	1.16	0.35	-0.34	-0.15	-0.65
2001	7	-0.81	-0.68	-0.61	0.02	-1.42	-1.5	-1.48	-0.58	-1.2	-0.89	-0.73	-0.22	-1.07	-1.04	-1.02	-1.4	-1.57	-1.69	-1.75	-1.25	-1.55	-1.94	-1.89	-1.31	-1.28	-1.71	-1.74	-0.87	-1.07	-1.24	-1.24	-0.26	-2.17	-2.23	-2.2	-1.48	-1.87	-2.22	-2.42	-1.04	-0.91	-1.23	-1.25	-0.39	-1.08	-1.63	-1.8	-1.32
2001	8	-0.38	-0.6	-0.59	-0.54	-1.22	-1.37	-1.42	-1.04	-1.12	-0.74	-0.77	-0.84	-1	-1.14	-1.18	-1.37	0.29	-0.2	-0.35	-0.24	-0.86	-1.58	-1.64	-1.37	-0.46	-1.19	-1.27	-0.9	-0.38	-1	-0.93	-0.46	-0.93	-1.47	-1.54	-1.4	-1.51	-1.91	-1.92	-1.29	-0.68	-1.23	-1.22	-0.8	0.33	-0.49	-0.66	-0.66
2001	9	-0.06	0.04	-0.1	-0.25	-0.61	-0.71	-0.98	-0.8	-0.07	-0.42	-0.25	-0.41	0.13	-0.25	-0.35	-0.24	1.96	1.46	1.36	1.6	0.35	-0.31	-0.6	-0.37	0.31	-0.27	-0.47	-0.19	-1.03	-1.26	-1.21	-1.09	0.03	-0.7	-0.94	-0.91	-1.22	-1.63	-1.71	-1.73	-1.64	-1.37	-1.49	-1.43	-0.32	-0.19	-0.53	-0.46
2001	10	0.22	-0.29	-0.23	-0.16	-0.39	-1.14	-1.3	-1.28	0.34	-0.63	-0.4	-0.27	0.8	-0.31	-0.32	-0.31	2.29	1.37	1.32	1.4	0.88	-0.46	-0.82	-0.8	0.78	-0.26	-0.55	-0.56	-0.79	-1.19	-1.27	-1.27	1.04	-0.79	-1.08	-1.07	-0.67	-1.71	-1.9	-1.98	-0.79	-1.11	-1.33	-1.32	0.97	-0.1	-0.57	-0.67
2001	11	0.44	-0.12	-0.3	-0.25	-0.26	-1.18	-1.34	-1.38	0.35	-0.57	-0.37	-0.38	1.61	-0.13	-0.34	-0.37	2.19	1.59	1.31	1.39	1.18	-0.1	-0.88	-0.94	0.98	0.01	-0.57	-0.63	-1.13	-0.99	-1.37	-1.31	0.74	-0.56	-1.06	-1.12	-0.52	-1.57	-1.92	-1.9	-0.8	-0.99	-1.39	-1.36	0.1	0.27	-0.52	-0.67
2001	12	-0.79	-0.27	-0.16	-0.29	-2.15	-1.09	-1.18	-1.38	-0.37	-0.27	-0.51	-0.37	-0.33	0.06	-0.28	-0.37	-1.24	1.86	1.37	1.26	-1.6	0.03	-0.58	-0.88	-0.88	0.16	-0.41	-0.61	-0.69	-1.16	-1.38	-1.32	-1.13	-0.2	-0.9	-1.12	-0.78	-1.43	-1.83	-1.91	0.6	-1.49	-1.24	-1.36	-0.76	-0.49	-0.34	-0.69
2002	1	-0.39	0.2	-0.35	-0.29	-1.51	-0.62	-1.28	-1.43	0.58	0.38	-0.54	-0.32	-0.83	0.71	-0.38	-0.38	-0.95	2.21	1.31	1.26	-0.78	0.77	-0.5	-0.86	-0.37	0.69	-0.27	-0.56	-0.91	-0.92	-1.26	-1.33	-0.33	1.01	-0.81	-1.1	-0.37	-0.74	-1.75	-1.94	-0.62	-0.91	-1.2	-1.4	0.13	0.98	-0.05	-0.55
2002	2	0.15	0.44	-0.13	-0.33	-1.52	-0.6	-1.3	-1.47	-0.54	0.27	-0.62	-0.4	-1.19	1.48	-0.23	-0.43	-1.32	2.09	1.51	1.23	-0.12	1.12	-0.09	-0.85	-0.45	0.88	0	-0.56	-0.08	-1.15	-0.97	-1.36	-0.34	0.64	-0.59	-1.07	-0.5	-0.61	-1.57	-1.91	-0.4	-0.89	-1.03	-1.41	-0.51	-0.07	0.25	-0.54
2002	3	0.57	-0.38	-0.16	-0.12	-1.13	-2.03	-1.26	-1.32	0.07	-0.2	-0.19	-0.43	-1.52	-1.17	-0.15	-0.47	-1.01	-1.46	1.78	1.28	-1.06	-1.8	-0.09	-0.7	-1.46	-1.38	0.02	-0.53	-1.67	-1.16	-1.29	-1.48	-1.03	-1.67	-0.33	-0.99	-1.65	-1.35	-1.51	-1.87	-0.78	0.15	-1.59	-1.34	0.63	-0.23	-0.38	-0.22
2002	4	-1.47	-1.51	-0.34	-0.71	-1.05	-1.63	-0.87	-1.42	-0.32	-0.09	0.26	-0.61	-0.66	-0.79	0.52	-0.47	0.32	-0.02	2.21	1.34	0.67	0.4	0.86	-0.37	0.95	0.72	0.83	-0.07	-0.63	-0.93	-1.06	-1.41	-0.42	-0.5	0.84	-0.85	-0.79	-0.91	-0.91	-1.72	-0.91	-1.21	-1.17	-1.34	1.33	1.24	1.31	0.26
2002	5	0.12	0.16	0.39	-0.05	1.59	1.31	0.84	-0.62	-0.87	-0.93	-0.36	-0.97	0.36	-0.01	1.38	-0.19	0.53	0.2	1.99	1.51	0.68	0.63	1.24	0.1	0.35	0.22	0.79	0.08	0.94	0.9	-0.64	-0.71	0.24	0.18	0.51	-0.62	0.24	0.14	-0.55	-1.45	0.59	0.44	-0.51	-0.87	1.31	1.07	0.73	0.67
2002	6	0.05	0.18	-0.09	-0.1	0.69	0.3	-0.56	-0.79	-1.16	-1.07	-1.14	-0.85	-0.5	-0.92	-1	-0.34	0.22	-0.04	-0.54	1.69	0.52	0.28	-0.28	0.13	1.29	1.03	0.9	0.56	1.94	1.69	1.2	-0.25	0.9	0.63	0.2	0.1	0.66	0.29	-0.29	-1.24	0.13	-0.08	0.05	-1.37	2.67	2.53	2.51	1.82
2002	7	-0.3	-0.89	-0.89	-0.47	0.08	-0.3	-0.49	-0.64	-1.19	-1.3	-1.19	-0.63	-1.54	-1.62	-1.62	-0.75	-1.98	-1.9	-1.86	1.53	-0.9	-0.7	-0.78	0.03	-0.88	-0.57	-0.59	0.2	0.12	-0.11	-0.3	-0.93	-0.66	-0.83	-0.89	0.06	-0.91	-1.14	-1.29	-1.45	-1.03	-1.23	-1.38	-1.72	1.54	1.72	1.73	1.78
2002	8	-1.81	-1.53	-1.49	-1.08	-1.28	-0.51	-0.61	-0.66	-1.38	-1.62	-1.63	-1.19	-1.99	-1.71	-1.74	-1	-1.43	-1.09	-1.25	0.98	-1.57	-1	-1.02	-0.37	-0.54	-0.43	-0.45	0.08	-0.8	-0.47	-0.51	-1.19	0.16	0.1	0.05	0.2	-1.11	-1.03	-1.1	-1.38	-0.79	-0.6	-0.7	-1.05	1.04	1.42	1.39	1.28
2002	9	-1.82	-1.62	-1.49	-1.52	-1.61	-1.15	-1.26	-1.6	-1.71	-2.05	-2.13	-2.04	-1.78	-1.8	-1.87	-1.83	-1.51	-1.4	-1.57	-1.72	-2	-1.52	-1.71	-2	-1.77	-0.95	-1.1	-1.24	-1.7	-0.61	-0.74	-0.96	-1.07	-0.45	-0.59	-0.82	-1.64	-1.33	-1.48	-1.74	-1.1	-0.91	-1.03	-0.99	-1.39	0.87	0.96	0.82
2002	10	-1.69	-1.46	-1.67	-1.66	-1.46	-0.89	-1.12	-1.21	-1.68	-2.01	-2.11	-2.02	-1.6	-1.85	-1.89	-1.88	-0.47	-1.64	-1.61	-1.68	-1.85	-1.95	-1.81	-1.92	-1.08	-1.43	-1.22	-1.24	-0.97	-0.69	-0.84	-0.91	0.12	-0.34	-0.45	-0.47	-0.8	-1.27	-1.4	-1.48	-0.33	-0.91	-1.08	-1.17	-1.03	0.46	0.78	0.77
2002	11	-0.97	-1.73	-1.58	-1.57	-1.4	-1.59	-0.97	-1.05	-1.39	-1.69	-1.97	-1.98	-1.3	-1.98	-1.8	-1.83	-1.24	-1.76	-1.5	-1.61	-2.04	-2.43	-1.89	-1.92	-1.72	-1.36	-1.16	-1.19	-0.8	-1.1	-0.86	-0.86	-1.04	-0.52	-0.45	-0.49	-0.7	-1.39	-1.35	-1.39	-0.96	-1.16	-1	-1.06	-1.63	0.37	0.86	0.8
2002	12	-1.36	-1.88	-1.71	-1.61	0.63	-1.37	-0.96	-1.07	-0.07	-1.65	-1.99	-2	0.49	-1.69	-1.73	-1.83	0.03	-1.51	-1.41	-1.59	-1.42	-2.21	-1.78	-1.98	-0.36	-1.85	-1.02	-1.17	-0.7	-1.79	-0.75	-0.87	0.7	-0.95	-0.35	-0.48	0.42	-1.6	-1.25	-1.41	-0.07	-1.13	-0.93	-1.05	-0.77	-1.53	0.75	0.84
2003	1	0.93	-1.61	-1.38	-1.6	0.29	-1.36	-0.88	-1.11	-0.06	-1.65	-2.02	-2.06	0.63	-1.49	-1.78	-1.82	-0.28	-0.5	-1.64	-1.61	-1.17	-1.93	-2.09	-1.94	0	-1.12	-1.41	-1.19	-0.56	-1.06	-0.73	-0.87	-1.17	-0.02	-0.43	-0.53	-0.21	-0.85	-1.29	-1.41	0.07	-0.35	-0.92	-1.08	-0.78	-1.11	0.43	0.77
2003	2	-0.18	-0.98	-1.71	-1.58	-0.97	-1.52	-1.64	-1.06	0.98	-1.31	-1.63	-1.94	-1.48	-1.48	-1.97	-1.81	-1.49	-1.62	-1.83	-1.58	-0.47	-2.02	-2.44	-1.89	-1.03	-1.83	-1.39	-1.19	0.35	-0.79	-1.06	-0.81	-1.69	-1.46	-0.67	-0.58	-1.23	-0.89	-1.43	-1.4	-1.08	-1.13	-1.24	-1.08	-1.34	-1.87	0.24	0.76
2003	3	0.62	-0.86	-1.85	-1.65	-1.02	-0.23	-1.51	-1.11	0.44	0.22	-1.56	-1.86	-1.16	-0.29	-1.73	-1.75	-1.5	-1.03	-1.67	-1.55	-0.84	-1.6	-2.31	-1.81	-1	-0.83	-1.89	-1.08	-0.64	-0.93	-1.85	-0.79	-1.24	-0.17	-1.1	-0.49	-1.26	-0.15	-1.64	-1.31	-1.76	-0.88	-1.4	-1.14	-1.32	-1.34	-1.67	0.59
2003	4	0.07	0.38	-1.55	-1.31	-0.15	0.04	-1.31	-0.89	0.23	0.23	-1.54	-1.77	-1.25	-0.92	-1.61	-1.8	-1.52	-1.47	-0.9	-1.92	-1.28	-1.57	-2.2	-2.18	-0.39	-0.39	-1.14	-1.44	-0.78	-0.91	-1.21	-0.89	-0.83	-1.23	-0.26	-0.57	-1.19	-1.15	-1.08	-1.38	-1.26	-1.17	-0.72	-1.14	-1.34	-1.57	-1.34	0.1
2003	5	0.63	0.63	-0.25	-1.36	0.17	-0.01	-1.04	-1.53	-0.06	0.17	-1.05	-1.55	-0.26	-0.65	-1.26	-1.85	0.84	0.51	-0.58	-1.43	-0.56	-0.61	-1.92	-2.11	-0.23	-0.42	-1.51	-1.3	-0.55	-0.47	-1.01	-1.24	0.54	0.2	-0.94	-0.58	-0.32	-0.57	-1.07	-1.46	0.06	-0.23	-1.11	-1.29	-0.01	-0.43	-1.36	0.13
2003	6	0.28	0.4	-0.05	-1.41	-0.08	-0.4	-0.13	-1.35	-0.81	-0.65	-0.59	-1.81	0.29	-0.07	0.07	-1.55	0.54	0.17	0.1	-1.25	-0.49	-0.68	-1.26	-1.93	-0.44	-0.66	-0.84	-1.7	-0.55	-0.7	-0.98	-1.88	1.02	0.72	0.92	-0.53	-0.47	-0.8	-0.65	-1.77	-0.48	-0.89	-0.93	-1.49	0.37	0	-0.37	-1.39
2003	7	-0.34	-0.3	-0.19	-1.34	-0.46	-0.52	-0.47	-1.24	-0.84	-0.76	-0.73	-1.69	-0.38	-0.64	-0.55	-1.43	0.22	-0.15	-0.25	-0.66	-0.8	-1.1	-1.21	-1.89	-0.1	-0.25	-0.23	-1.01	0.86	0.64	0.5	-0.54	1.25	1	0.83	0.73	0.43	0.1	0.02	-0.77	0.44	-0.04	-0.07	-0.28	0.43	-0.02	-0.14	-0.81
2003	8	0.93	1.03	1	0.39	0.3	0.32	0.26	-0.27	0.34	0.21	0.34	-0.52	0.91	0.75	0.69	0.29	0.25	0.48	0.4	-0.24	-0.18	-0.43	-0.45	-1.35	0.78	0.58	0.57	-0.2	1.33	1.22	1.21	0.61	0.91	0.91	0.77	0.13	1.04	0.86	0.75	0.17	0.35	0.27	0.11	-0.39	1.23	1.17	1.03	0.39
2003	9	0.86	0.86	0.88	0.6	0.79	0.65	0.48	0.54	0.12	-0.44	-0.34	-0.37	0.54	0.47	0.34	0.41	-0.15	0.07	-0.13	-0.14	-0.15	-0.35	-0.45	-0.69	0.42	0.17	0.07	0.06	1.68	1.56	1.51	1.36	0.35	0.77	0.65	0.72	1.49	1.14	1.01	1.08	0.84	0.44	0.22	0.13	0.9	0.93	0.75	0.6
2003	10	1.73	1.08	1	1.05	1.36	0.52	0.46	0.45	0.06	-0.53	-0.49	-0.47	1.2	0.48	0.28	0.34	-0.09	0.03	-0.21	-0.25	0.37	-0.24	-0.48	-0.55	0.41	0.19	0.11	0.14	1.55	1.51	1.44	1.36	-0.05	0.82	0.64	0.55	1.28	1.25	1.08	1.03	0.59	0.63	0.35	0.31	1.24	1.1	0.81	0.72
2003	11	0.34	0.82	0.93	0.94	0.6	0.45	0.5	0.44	-1.49	-0.72	-0.73	-0.59	-1.03	0.45	0.33	0.26	-1.71	-0.48	-0.17	-0.3	-0.05	-0.19	-0.35	-0.36	-0.72	0.3	0.18	0.16	1.14	1.53	1.45	1.44	0.23	0.8	0.81	0.68	1.06	1.35	1.26	1.17	0.61	0.55	0.47	0.35	-0.63	0.99	0.91	0.76
2003	12	0.72	0.92	0.91	0.94	-0.04	0.72	0.59	0.43	-0.78	-0.23	-0.65	-0.57	-0.88	0.4	0.35	0.23	-1.47	-0.36	-0.11	-0.32	0.3	-0.1	-0.28	-0.38	0.32	0.47	0.23	0.13	0.35	1.65	1.52	1.48	0.51	0.46	0.83	0.7	1	1.6	1.32	1.2	0.6	0.98	0.57	0.37	0.18	0.95	0.98	0.8
2004	1	-1.4	1.6	0.96	0.88	0.42	1.31	0.49	0.43	-0.41	-0.06	-0.56	-0.52	0.14	1.16	0.44	0.25	-0.23	-0.13	0.02	-0.22	0.82	0.44	-0.14	-0.38	0.71	0.43	0.26	0.17	0.92	1.6	1.54	1.48	1.32	0.15	0.94	0.76	1.46	1.43	1.39	1.23	0.68	0.67	0.69	0.41	0.05	1.24	1.17	0.89
2004	2	-1.01	0.24	0.75	0.87	-0.65	0.47	0.37	0.42	1.91	-1.27	-0.51	-0.5	-0.81	-1.06	0.36	0.24	-0.39	-1.7	-0.5	-0.19	0.69	0.01	-0.12	-0.27	2.35	-0.3	0.48	0.36	0.73	1.15	1.54	1.46	-0.04	0.16	0.78	0.79	0.69	1.06	1.38	1.29	1.2	0.76	0.62	0.56	0.94	-0.31	1.14	1.06
2004	3	-2.1	-0.57	0.64	0.65	-0.28	-0.33	0.65	0.5	-0.38	-0.77	-0.27	-0.65	-0.93	-1.18	0.26	0.2	0.31	-0.78	-0.31	-0.08	0.85	0.68	0.04	-0.18	1.43	1.04	0.63	0.39	-0.59	0.07	1.65	1.48	1	1.03	0.61	0.92	0.86	1.15	1.67	1.37	1.18	1.04	1.09	0.71	2.16	1.65	1.47	1.44
2004	4	-2.41	-2.75	0.68	0.29	-1.59	-1.28	0.74	0.14	-1.07	-1.23	-0.47	-0.84	-0.35	-0.21	1.06	0.36	1.16	0.99	0.19	0.21	-0.44	0.04	0.31	-0.25	1.22	1.22	0.71	0.49	-1.88	-1.06	1.32	1.36	1.42	1.61	0.6	1.13	1	1.47	1.57	1.48	-0.39	0	0.56	0.6	1.61	1.46	1.64	1.54
2004	5	-2.22	-2.38	-1.19	-0.17	-0.95	-1.03	-0.28	0.03	-0.81	-0.37	-1.53	-0.84	-0.83	-0.9	-1.28	0.11	2.13	2.09	0.94	0.62	-0.98	-0.8	-0.59	-0.46	0.47	0.82	-0.05	0.52	-0.42	-0.26	0.84	1.46	0.91	0.87	0.54	1	0.46	0.57	1.1	1.44	0.32	0.61	0.88	0.71	1.06	1.21	0.37	1.4
2004	6	-0.71	-1.12	-0.85	0.18	-0.9	-0.88	-0.87	0.15	-0.04	-0.19	-0.47	-0.21	-0.43	-0.67	-0.94	0.04	1.71	1.72	2	0.84	-1.17	-0.9	-0.85	-0.48	0.75	0.96	1.12	0.74	-0.75	-0.87	-0.6	1.42	0.5	0.66	0.8	0.72	-0.19	0.04	0.47	1.5	1.03	1.25	1.37	1.4	0.86	1.42	1.46	1.63
2004	7	0.69	-0.45	-0.61	0.87	-0.45	-0.94	-0.84	0.12	0.28	-0.24	-0.28	-0.11	-0.34	-0.37	-0.34	0.56	0.64	0.88	0.99	0.51	-1.05	-1.16	-1.05	-0.52	-0.7	-0.26	-0.15	0.19	0.68	0.16	0.25	1.4	-0.63	-0.18	-0.01	-0.15	-1	-0.68	-0.35	0.87	1.18	1.04	1.11	1.2	-0.53	0.05	0.04	0.85
2004	8	-0.03	-1.18	-1.22	-0.89	-0.53	-0.92	-0.92	-0.62	0.41	-0.22	0.06	-0.82	-0.25	-0.49	-0.53	-0.82	-1.14	0.45	0.48	-0.29	-1.12	-1.3	-1.25	-1.16	-0.85	-0.62	-0.39	-0.74	0.27	0.04	0.05	0.68	-0.46	-0.12	-0.15	-0.28	-1.15	-0.98	-0.94	-0.13	0.59	0.63	0.73	0.92	-0.73	-0.33	-0.26	-0.49
2004	9	-0.51	-0.78	-1.02	-0.85	-0.45	-0.86	-0.87	-0.82	0.87	0.72	0.67	0.34	-0.53	-0.75	-0.81	-0.87	-1.35	0.14	0.18	0	-0.76	-1.22	-1.13	-1.06	-0.68	-0.31	-0.13	-0.05	1.13	0.83	0.77	0.81	-0.21	0.06	0.18	0.22	0.14	-0.03	0.08	0.33	1.43	1.71	1.85	2.1	-1.26	-0.83	-0.4	-0.4
2004	10	-1.16	-0.42	-1.03	-1.09	-0.06	-0.32	-0.69	-0.62	1.17	1.02	0.71	0.64	-0.54	-0.66	-0.68	-0.65	-0.61	0.04	0.25	0.25	-0.36	-0.95	-1.05	-0.95	0.16	-0.38	-0.08	0.02	0.92	0.97	0.7	0.75	0.27	-0.22	0.1	0.23	0.66	-0.12	0.06	0.26	1.64	1.8	1.78	1.82	-0.52	-0.76	-0.37	-0.4
2004	11	0.02	-0.09	-0.93	-0.96	0.31	-0.38	-0.72	-0.72	1.61	1.19	0.75	0.92	0.06	-0.32	-0.51	-0.54	-0.06	-1.06	0.28	0.29	0.39	-0.73	-0.99	-0.93	0.76	-0.41	-0.23	-0.03	1.43	0.95	0.83	0.84	0.72	-0.19	0.11	0.1	1.27	-0.03	0.05	0.08	2.3	1.67	1.88	1.95	-0.14	-0.88	-0.46	-0.37
2004	12	0.28	-0.45	-0.72	-0.94	0.36	-0.36	-0.75	-0.77	1.11	1.24	1.01	0.96	1.47	-0.27	-0.51	-0.58	0.41	-1.29	0.19	0.23	1.02	-0.55	-1.01	-0.91	0.61	-0.59	-0.21	-0.02	0.61	1.18	0.91	0.86	-0.04	-0.21	0.03	0.15	0.5	0.31	0.13	0.22	0.78	1.52	1.82	1.95	0.28	-1.24	-0.79	-0.36
2005	1	1.58	-0.99	-0.3	-0.93	-0.2	-0.12	-0.4	-0.75	1.82	1.5	1.22	0.93	1.44	-0.33	-0.57	-0.59	0.15	-0.6	0.05	0.25	1.21	-0.21	-0.81	-0.9	1.14	0.25	-0.26	0.04	1.83	1.12	1.14	0.9	0.83	0.39	-0.12	0.18	1.39	0.84	0.1	0.27	1.54	1.82	1.94	1.93	0.77	-0.42	-0.69	-0.27
2005	2	1.25	0.15	-0.04	-0.89	0.1	0.33	-0.4	-0.73	1.42	1.81	1.32	0.9	1.54	0.28	-0.24	-0.44	0.71	0.05	-0.95	0.32	0.35	0.39	-0.67	-0.93	2.04	0.95	-0.22	-0.06	1.24	1.48	1.01	0.9	1.57	0.91	-0.01	0.26	1.83	1.38	0.16	0.24	-0.06	2.35	1.64	1.84	0.78	0.07	-0.77	-0.32
2005	3	1.22	0.88	-0.23	-0.59	0.11	0.24	-0.35	-0.76	1.25	1.42	1.44	1.18	1.81	1.87	-0.08	-0.34	0.55	0.6	-1.18	0.24	-0.98	0.25	-0.66	-1.1	0.67	0.75	-0.48	-0.12	-0.07	0.45	1.18	0.91	0.54	0.26	-0.12	0.09	0.23	0.45	0.3	0.13	0.1	0.67	1.52	1.85	0.79	0.66	-1.12	-0.67
2005	4	0.31	0.78	-0.83	-0.2	-0.39	-0.38	-0.23	-0.49	1.05	1.68	1.73	1.41	1.41	1.65	-0.01	-0.36	-1.4	-1.21	-0.97	-0.19	-2.17	-1.15	-0.68	-1.17	-1.03	-0.35	-0.01	-0.43	-1.31	0.06	0.85	0.98	-1.44	-0.82	-0.01	-0.39	-1.51	-0.32	0.51	-0.2	0.67	1.49	1.87	1.99	-0.2	0.2	-0.46	-0.73
2005	5	0.42	0.59	0.38	0.16	-0.84	-0.75	-0.31	-0.65	1.03	1.25	1.82	1.59	1.39	1.51	0.9	0.09	-1.16	-0.85	-0.7	-1.29	-1.78	-1.67	-0.86	-1.22	-0.01	0.33	0.67	-0.23	-0.93	-0.61	1.05	0.8	-1.14	-0.49	0.12	-0.51	-0.93	-0.28	1.02	-0.21	0.21	0.15	2.24	1.67	-1.11	-0.79	-0.75	-1.05
2005	6	0.07	0.35	0.43	-0.14	-1.1	-0.94	-0.77	-0.77	0.47	0.83	1.22	1.44	0.61	0.89	1.27	0.12	-1.76	-1.41	-1.3	-1.62	-1.21	-1.41	-1.09	-1.02	-0.96	-0.71	-0.52	-0.74	-0.5	-0.55	-0.17	0.98	-1.08	-0.9	-1.02	-0.76	-0.71	-0.65	-0.47	-0.09	0.11	0.12	0.32	1.47	-1.07	-0.74	-0.67	-1.38
2005	7	0.02	0.13	0.31	-0.64	-0.81	-0.89	-0.88	-0.74	-0.34	0.15	0.52	1.11	1.52	1.64	1.77	1.19	0.42	0.09	0.06	-0.54	0.41	-0.12	0.06	-0.22	0.32	0.04	0.21	0.26	1.1	0.8	1.03	1.29	0.1	-0.38	-0.29	-0.12	0.32	-0.1	0.18	0.59	0.38	0.48	0.81	1.73	0.39	0.29	0.39	-0.04
2005	8	-0.35	-0.08	-0.02	-0.06	-0.74	-1.08	-1.01	-0.82	-0.73	0.08	0.27	1.06	0.79	1.07	1.22	1.09	0.23	-0.21	-0.15	-0.32	0.9	0.11	0.17	0.3	0.12	0	0.19	0.47	1.15	0.92	0.96	1.56	0.36	-0.15	0	0.14	0.94	0.58	0.73	1.33	1.06	1.09	1.05	1.98	1.47	1.08	1.17	1
2005	9	0.28	0.3	0.44	0.43	-0.35	-0.86	-0.81	-0.69	-1.12	-0.7	-0.42	-0.03	0.69	0.75	0.92	1.13	-0.1	-0.8	-0.75	-0.71	0.88	0.26	0.17	0.37	0.08	-0.36	-0.29	-0.16	0.82	0.57	0.54	0.63	0.15	-0.38	-0.32	-0.38	0.67	0.26	0.27	0.36	0.77	0.64	0.64	0.82	1.38	0.79	0.9	0.96
2005	10	0.78	0.6	0.61	0.73	-0.47	-0.8	-0.89	-0.88	-0.11	-0.26	0.09	0.37	-0.91	0.63	0.82	0.95	-1.52	-0.68	-0.94	-0.97	0.29	0.51	0.17	0.33	-0.59	-0.21	-0.4	-0.26	0.95	1.21	1.05	1.18	-0.24	-0.09	-0.37	-0.29	0.75	0.75	0.49	0.65	1.16	1	1.11	1.29	0.88	0.82	0.78	0.84
2005	11	1.39	0.51	0.6	0.68	0.01	-0.68	-0.98	-0.91	-0.14	-0.55	0.03	0.2	-0.58	0.43	0.74	0.87	-2.19	-0.62	-0.98	-0.93	-0.22	0.7	0.08	0.14	-1.03	-0.51	-0.5	-0.33	0.78	1.22	1.04	1.07	-0.28	-0.01	-0.41	-0.26	0.12	0.72	0.41	0.55	0.47	1.06	1.1	1.06	-0.84	1.21	0.74	0.83
2005	12	1.13	0.51	0.48	0.61	-0.53	-0.46	-0.93	-0.88	1.27	-0.62	-0.21	0.06	-0.56	0.58	0.65	0.83	-0.9	-0.24	-0.94	-0.88	-0.73	0.75	0.16	0.07	-0.78	-0.06	-0.48	-0.4	1.94	1.24	1.05	1.03	0.32	0.22	-0.34	-0.29	0.76	0.86	0.47	0.48	1.45	1.13	1.01	1.02	-0.52	1.32	0.71	0.83
2006	1	-0.69	0.73	0.52	0.53	-0.83	-0.6	-0.91	-1	-0.6	-0.26	-0.31	0.02	-0.07	-0.88	0.58	0.78	-0.31	-1.53	-0.68	-0.95	-1.42	0.07	0.43	0.08	-0.77	-0.71	-0.26	-0.44	-0.28	0.89	1.2	1.03	0.52	-0.17	-0.03	-0.32	-0.17	0.68	0.73	0.47	-0.23	1.08	0.95	1.05	-0.19	0.85	0.87	0.83
2006	2	-0.67	1.32	0.45	0.54	-0.74	-0.13	-0.75	-1.05	-1.5	-0.45	-0.72	-0.11	-0.38	-0.59	0.38	0.68	0.07	-1.98	-0.59	-0.92	-0.36	-0.31	0.68	0.08	-0.35	-1.08	-0.5	-0.49	0.13	0.74	1.22	1.04	1.79	0.09	0.19	-0.22	1.56	0.28	0.84	0.55	1.49	0.7	1.14	1.2	1.21	-0.4	1.38	0.93
2006	3	-1.56	0.29	0.32	0.27	-1.41	-1.23	-0.69	-1.14	0.22	1.15	-0.51	-0.11	-0.62	-0.77	0.48	0.55	-0.52	-0.93	-0.3	-0.96	-1.2	-1.29	0.61	0.03	-1.38	-1.28	-0.19	-0.59	-0.41	1.69	1.23	1.03	1.25	1.08	0.43	-0.17	0.89	0.96	0.94	0.55	1.55	1.84	1.31	1.23	0.94	0.19	1.51	0.89
2006	4	0.79	0.64	0.97	0.7	-0.32	-0.59	-0.64	-0.95	0.85	0.68	0.2	-0.05	-0.66	-0.56	-0.96	0.45	-1.83	-1.76	-2.04	-1.02	-0.09	-0.56	0.07	0.36	-1.29	-1.36	-0.93	-0.46	1.25	0.95	1.11	1.35	-0.11	0.12	-0.23	-0.08	0.53	0.25	0.73	0.74	1.17	0.89	1.32	1.14	-0.67	-0.68	0.57	0.7
2006	5	0.08	0.04	0.98	0.43	-1.11	-1.21	-0.87	-1.06	-0.27	-0.55	-0.46	-0.77	-0.34	-0.41	-0.75	0.22	-1.41	-1.25	-2.6	-1.01	-0.09	-0.14	-0.3	0.55	-1.18	-1.14	-1.5	-0.82	1.29	1.26	1.19	1.47	0.11	0.6	-0.09	0.06	0.54	0.84	0.4	0.9	0.84	1.16	1.11	1.34	-0.27	0.15	-0.56	1.16
2006	6	-0.31	-0.62	-0.14	0.11	-1.8	-1.89	-2.1	-1.3	-1.62	-1.45	-0.79	-1.43	-1.18	-1.17	-1.3	0.05	-0.94	-1.06	-1.44	-0.69	-0.18	-0.46	-0.75	0.39	-0.65	-0.94	-1.33	-0.41	1.97	1.84	2.3	1.73	-0.03	0.27	0.3	0.26	0.16	0.35	0.6	0.88	-0.39	0.18	0.78	1.06	-0.7	-0.32	-0.59	0.97
2006	7	0.15	0.46	0.35	0.79	-2.46	-2.19	-2.17	-1.77	-1.34	-1.01	-1.05	-0.8	-1.49	-1.57	-1.52	-1.7	-0.43	-0.93	-1.03	-1.73	-1.38	-1.4	-1.52	-0.93	-0.56	-0.91	-0.97	-1.17	0.26	0.65	0.54	1.01	-1	-1.05	-1.01	-1.04	-0.84	-0.69	-0.79	0.07	-1.13	-0.76	-0.84	0.37	-1.61	-1.65	-1.75	-0.6
2006	8	0.87	0.72	0.66	1.19	-1.5	-1.86	-1.87	-1.74	-1.3	-1.25	-1.38	-1.19	-1.62	-1.56	-1.54	-1.74	-1.55	-1.97	-1.88	-2.61	-0.24	-0.31	-0.32	-0.39	-0.96	-1.4	-1.41	-1.84	-0.9	-0.36	-0.39	0.07	-2.08	-1.73	-1.54	-1.58	-1.92	-1.62	-1.49	-1.36	-1.44	-1.07	-0.93	-0.55	-2.17	-2.13	-2.06	-2.24
2006	9	0.81	0.54	0.33	0.51	-1.11	-1.91	-2	-1.91	0.35	-0.84	-0.81	-0.33	-1.19	-1.46	-1.48	-1.48	-1.54	-1.97	-2.08	-2.12	0.12	0.02	-0.1	-0.2	-1.25	-1.48	-1.61	-1.75	-1.54	-0.44	-0.5	0.11	-1.68	-1.49	-1.36	-1.32	-1.37	-1.26	-1.18	-1.08	-1.28	-1.25	-1.04	-0.74	-2.1	-2.16	-2.12	-2.23
2006	10	0.14	0.24	0.41	0.39	-0.55	-1.87	-1.91	-1.88	-0.25	-1.14	-0.9	-0.93	-0.78	-1.46	-1.51	-1.48	-2.23	-1.76	-2.17	-2.13	1.24	0	-0.03	-0.1	-1.25	-1.35	-1.59	-1.66	-1.13	-0.72	-0.49	-0.52	-0.83	-1.2	-1.22	-1.18	-0.14	-0.71	-0.64	-0.68	-1.07	-1.4	-1.19	-1.23	-1.64	-1.99	-2.12	-2.11
2006	11	-0.51	0.34	0.32	0.31	-0.64	-1.53	-1.94	-1.92	0.4	-0.69	-0.79	-0.91	-0.44	-1.55	-1.53	-1.52	-1.24	-1.84	-2.26	-2.16	0.11	-0.17	-0.17	-0.16	-0.94	-1.34	-1.65	-1.68	-0.47	-0.99	-0.6	-0.6	0.52	-1.57	-1.4	-1.25	0.91	-0.98	-0.86	-0.74	-1.11	-1.74	-1.4	-1.28	-0.51	-2.21	-2.24	-2.18
2006	12	0.2	0.75	0.5	0.31	-0.66	-1.17	-1.88	-1.95	-0.56	0.07	-0.96	-0.92	-0.68	-1.25	-1.51	-1.54	-0.83	-1.67	-2.15	-2.27	-0.31	0.05	-0.01	-0.14	-0.19	-1.3	-1.54	-1.68	-0.55	-1.6	-0.55	-0.61	0.34	-1.66	-1.43	-1.29	1.39	-0.93	-0.86	-0.76	-0.95	-1.63	-1.44	-1.25	-0.61	-2.19	-2.29	-2.23
2007	1	-1.05	0.04	0.12	0.3	-1.69	-0.79	-1.93	-1.99	0.07	-0.29	-1.11	-0.87	-0.43	-0.79	-1.46	-1.5	-0.75	-2.28	-1.79	-2.2	-1.15	1.11	-0.07	-0.1	-1.18	-1.38	-1.42	-1.65	-1.34	-1.29	-0.82	-0.58	-0.47	-0.9	-1.24	-1.26	-0.88	-0.28	-0.78	-0.7	-0.91	-1.23	-1.51	-1.29	-0.44	-1.65	-2.08	-2.2
2007	2	-0.35	-0.54	0.3	0.27	-1.54	-0.97	-1.63	-2.03	-1.3	0.14	-0.83	-0.91	-1.62	-0.81	-1.59	-1.57	-1.55	-1.64	-1.92	-2.31	-0.43	-0.01	-0.18	-0.17	-1.34	-1.13	-1.39	-1.7	-0.13	-0.52	-0.97	-0.58	-0.73	0.35	-1.6	-1.44	-0.05	0.85	-0.96	-0.84	0.03	-1.11	-1.7	-1.39	-1.01	-0.79	-2.34	-2.37
2007	3	-0.67	-0.19	0.67	0.4	-0.14	-0.7	-1.19	-1.84	-0.19	-0.49	0.07	-0.91	-1.42	-1.34	-1.37	-1.57	-1.77	-1.79	-1.87	-2.27	0.23	-0.24	0.09	0	-1.53	-0.95	-1.41	-1.63	0.21	-0.55	-1.59	-0.53	-0.33	0.05	-1.69	-1.44	0.38	1.34	-0.87	-0.8	0.77	-0.52	-1.46	-1.37	-0.75	-0.92	-2.24	-2.36
2007	4	0.36	0.11	0.19	0.22	0.35	-0.26	-0.59	-1.76	-0.55	-0.52	-0.45	-1.16	-1.26	-1.26	-1.05	-1.52	-1.01	-1.18	-2.59	-1.98	-0.24	-0.58	0.94	-0.15	-1.32	-1.53	-1.54	-1.57	-0.99	-1.38	-1.45	-1.03	-0.76	-0.86	-1.08	-1.3	-0.66	-1	-0.45	-0.87	1	0.38	-0.93	-1.32	-0.78	-0.89	-1.69	-2.13
2007	5	-0.37	-0.38	-0.6	0.13	-0.33	-0.68	-0.96	-1.65	0.23	-0.01	0.34	-0.64	-0.77	-1.11	-1.11	-1.6	-1.58	-1.95	-2.44	-2.29	-0.11	-0.17	-0.07	-0.23	-1.79	-1.81	-1.83	-1.74	0.05	0.03	-0.55	-1	-0.62	-0.78	-0.26	-1.65	-1.29	-1.24	0.24	-1.29	1.02	0.95	-0.41	-1.42	-1.02	-1.22	-1.25	-2.17
2007	6	-0.11	-0.23	-0.16	0.48	-0.45	-0.48	-0.69	-1.21	-0.74	-0.77	-0.92	-0.35	-0.75	-1.1	-1.27	-1.46	-1.5	-2.28	-2.25	-2.09	-0.02	0.04	-0.05	0.03	-0.81	-1.13	-1.29	-1.43	0.22	0.17	-0.17	-1.4	-0.32	-0.42	-0.42	-1.66	0.15	0.19	0.87	-0.85	2.2	2.15	1.94	0.14	0.28	0.07	-0.22	-1.92
2007	7	-0.47	-0.29	-0.41	-0.19	0.26	0.28	0.06	-0.33	-0.15	-0.42	-0.38	-0.39	-1.05	-1.29	-1.28	-1.47	-0.28	-0.55	-0.71	-1.89	-0.33	-0.41	-0.53	0.48	-0.72	-1.08	-1.18	-1.9	1.8	1.63	1.48	0.24	1.71	1.57	1.51	0.52	1.92	1.81	1.68	1.22	2.88	3.45	3.19	1.93	1.24	0.98	0.93	-0.55
2007	8	-0.47	-0.61	-0.65	-0.81	0.12	-0.05	-0.17	-0.39	-1.19	-0.88	-1	-0.57	-0.34	-0.56	-0.67	-0.81	0.43	-0.11	-0.28	-0.91	0.17	0.03	0.03	0.06	-0.43	-1.17	-1.27	-1.66	1.07	1.06	1.02	0.56	1.11	0.79	0.71	0.74	1.43	1.06	1.03	1.3	1.82	2.19	2.19	1.5	0.61	0.2	0.04	-0.17
2007	9	-0.74	-0.66	-0.71	-0.67	-0.11	-0.32	-0.34	-0.46	-1.33	-1.55	-1.64	-1.65	-0.46	-0.78	-0.89	-0.93	1.06	0.49	0.29	0.2	0.27	0.22	0.26	0.24	0.11	-0.27	-0.43	-0.43	0.25	0.23	0.22	0.03	0.42	0.19	0.15	0.16	0.37	0.33	0.36	0.75	0.54	1.61	1.7	1.58	-0.09	-0.02	-0.13	-0.28
2007	10	-0.65	-0.7	-0.56	-0.6	-0.88	-0.33	-0.27	-0.42	-2.01	-1.7	-1.87	-1.82	0.86	-0.25	-0.44	-0.45	1.22	0.7	0.57	0.58	1.03	0.54	0.48	0.46	0.63	-0.03	-0.26	-0.31	-1.76	0.14	-0.07	-0.19	-1.46	0.28	0.11	0.08	-1.67	0.32	0.18	0.08	-1.92	1.37	1.55	1.42	-1.13	0.04	-0.11	-0.19
2007	11	-0.27	-0.54	-0.63	-0.63	-0.73	-0.2	-0.31	-0.41	-2.06	-2	-1.87	-1.95	0.57	-0.2	-0.39	-0.49	1.37	0.96	0.58	0.53	0.82	0.48	0.41	0.44	1.3	0.27	-0.32	-0.38	-2.01	-0.16	-0.22	-0.24	-1.65	0.34	0.04	-0.02	-1.69	0.46	0.04	0.01	-1.56	1.08	1.38	1.36	-0.71	0.23	-0.14	-0.29
2007	12	0.18	-0.68	-0.63	-0.67	-0.61	-0.25	-0.45	-0.46	-1.68	-1.74	-1.89	-1.93	2.15	-0.02	-0.38	-0.5	1.51	1.22	0.68	0.5	0.74	0.39	0.35	0.38	0.18	0.13	-0.24	-0.39	-1.85	-0.25	-0.22	-0.23	-0.78	0.28	0.05	0	-1.46	0	-0.02	0.01	-1.59	0.11	1.26	1.35	0.06	-0.09	0	-0.12
2008	1	-0.08	-0.64	-0.72	-0.6	-0.94	-0.99	-0.48	-0.42	-0.14	-1.96	-1.71	-1.83	-0.32	0.81	-0.29	-0.47	-0.43	1.16	0.67	0.54	-0.42	0.96	0.53	0.47	-1.58	0.44	-0.13	-0.35	-1.52	-1.91	0.04	-0.17	-1.23	-1.61	0.2	0.01	-1.83	-1.81	0.18	0.04	-1.4	-2.11	1.21	1.38	-0.29	-1.16	0.06	-0.11
2008	2	1.67	-0.05	-0.45	-0.57	0.93	-0.5	-0.16	-0.27	1.12	-2.05	-1.94	-1.82	0.97	0.65	-0.16	-0.36	1.16	1.41	1	0.63	1.78	1.06	0.62	0.54	0.6	1.3	0.31	-0.26	0.2	-1.97	-0.12	-0.18	1.24	-1.28	0.45	0.15	1.32	-1.37	0.57	0.16	0.62	-1.4	1.08	1.39	1.31	-0.25	0.47	0.08
2008	3	-0.18	0.06	-0.67	-0.67	0.58	-0.24	-0.16	-0.4	-0.19	-1.41	-1.79	-1.84	1.52	2.2	0.12	-0.25	0.43	1.36	1.23	0.7	0.78	1	0.5	0.42	0.58	0.37	0.2	-0.16	0.45	-1.69	-0.21	-0.17	1.2	0.14	0.48	0.2	1.51	-0.5	0.23	0.2	0.83	-1.1	0.19	1.35	0.29	0.19	-0.03	0.07
2008	4	-0.89	-0.83	-0.9	-0.91	-0.32	-0.63	-1	-0.55	-0.8	-0.86	-2.17	-1.73	-0.08	-0.12	0.74	-0.31	0.24	0.05	1.17	0.68	-0.36	-0.38	0.79	0.42	0.01	-0.56	0.37	-0.14	0.45	-0.27	-1.72	0.11	1.45	1.02	-1.12	0.48	1.89	1.18	-1.25	0.55	2.34	1.71	-1.31	1.65	-0.94	-0.98	-1.29	-0.18
2008	5	-1.45	-1.19	-0.92	-0.91	-1.71	-1.48	-1.6	-0.72	-1.68	-1.48	-2.83	-2.47	-0.64	-0.36	0.09	-0.35	-0.08	0.2	1.16	0.89	-0.9	-0.44	0.33	0.26	-0.53	-0.42	0.77	0.09	0.23	0.26	-1.62	-0.11	1.46	1.54	0.12	1	1.04	1.18	-0.67	0.81	2.03	2.01	0.27	1.65	-1.48	-0.96	-1.19	-0.2
2008	6	-0.44	-0.43	-0.37	-0.72	0.77	0.79	0.63	0.18	-1.54	-1.47	-2.04	-2.41	-0.26	0.15	0.94	-0.03	-0.14	-0.02	0.44	1.03	-0.54	-0.32	-0.05	0.15	-1.58	-1.28	-1.29	-0.38	-0.3	-0.25	-1.2	-0.34	0.89	1.07	0.87	0.83	0.24	0.66	-0.22	0.23	1.36	1.44	0.66	0.81	-1.07	-0.92	-0.94	-0.57
2008	7	-0.97	-1.22	-1.17	-1.2	0.22	0.04	-0.09	-0.63	-1.83	-2.03	-2.05	-2.78	-1.1	-1.05	-1.04	-0.24	-0.3	-0.25	-0.37	0.76	-0.69	-0.79	-0.82	0.11	-1.3	-1.31	-1.46	-0.51	-0.68	-0.55	-0.81	-1.9	-0.06	0.39	0.2	-1.06	-0.9	-0.15	-0.42	-1.74	-0.32	0.57	0.27	-1.34	-1.24	-1.4	-1.51	-1.77
2008	8	-0.03	-0.79	-0.68	-0.73	0.29	-0.44	-0.32	-0.56	-0.92	-1.73	-1.59	-2.42	-0.91	-1.02	-0.94	-0.74	-0.64	-0.67	-0.57	0.32	-0.93	-1.14	-0.98	-0.52	-1.55	-1.6	-1.54	-0.6	-0.08	-0.1	-0.13	-1.4	-0.28	0.37	0.47	-0.39	-0.23	0.16	0.26	-0.77	0.5	1.35	1.39	0.53	0.14	-0.43	-0.31	-0.56
2008	9	-0.41	-0.55	-0.55	-0.52	-1.05	-0.52	-0.41	-0.51	-1.04	-1.77	-1.87	-2.1	-0.55	-0.72	-0.54	-0.13	-0.06	-0.19	-0.14	0.11	-0.45	-0.64	-0.54	-0.38	-0.17	-0.82	-0.75	-0.71	0.55	0.35	0.36	-0.15	0.13	0.54	0.68	0.53	-0.33	-0.27	-0.03	-0.46	0.33	0.9	1.01	0.58	0.33	-0.24	-0.21	-0.23
2008	10	0.37	-0.29	-0.5	-0.46	-0.89	-0.38	-0.46	-0.54	0.01	-1.39	-1.64	-1.61	0.29	-0.68	-0.66	-0.66	-0.06	-0.29	-0.26	-0.31	-0.17	-0.54	-0.61	-0.62	0.11	-0.82	-0.83	-0.93	0.94	0.36	0.38	0.25	0.49	0.3	0.6	0.51	0.17	-0.49	-0.04	-0.21	1	0.47	1.04	0.84	0.84	-0.31	-0.49	-0.55
2008	11	0.47	0.16	-0.43	-0.31	0.25	0.3	-0.3	-0.2	-0.46	-0.86	-1.62	-1.5	0.88	-0.54	-0.68	-0.6	0.72	-0.24	-0.3	-0.2	0.77	-0.38	-0.64	-0.47	1.03	-0.7	-0.85	-0.81	0.92	0.39	0.38	0.37	0.71	-0.04	0.54	0.64	-0.27	-0.51	-0.18	-0.1	-0.22	0.28	1.03	1.06	0.09	0.06	-0.47	-0.33
2008	12	1.01	-0.16	-0.34	-0.34	1.24	-0.71	-0.25	-0.16	0.67	-0.79	-1.53	-1.57	-0.9	-0.67	-0.8	-0.63	-1	-0.2	-0.32	-0.27	0.01	-0.46	-0.62	-0.52	-0.49	-0.26	-0.91	-0.83	0.14	0.54	0.36	0.38	-0.29	0.08	0.48	0.62	-0.18	-0.35	-0.3	-0.06	0.57	0.51	1	1.11	-0.99	0.11	-0.43	-0.41
2009	1	0.29	0.42	-0.29	-0.51	1.78	-0.48	-0.18	-0.27	-0.7	-0.15	-1.44	-1.65					-0.78	-0.14	-0.32	-0.3	-0.13	-0.21	-0.52	-0.6	-0.34	0.02	-0.83	-0.83	-0.17	0.89	0.37	0.39	-1.25	0.35	0.22	0.51	-0.86	0.03	-0.56	-0.11	0.36	1.01	0.49	1.04	-0.16	0.81	-0.3	-0.5
2009	2	-1.66		0.05	-0.53	-1.23	-0.01	0.17	-0.43	-1.65	-0.8	-1.05	-1.79					-1.72	0.41	-0.39	-0.43	-0.96	0.58	-0.43	-0.68	-1.19	0.87	-0.74	-0.89	-0.79	0.82	0.38	0.38	-2.02	0.37	-0.23	0.38	-1.27	-0.48	-0.58	-0.26	-0.42	-0.35	0.21	0.96	-1.71	-0.45	-0.11	-0.64
2009	3	-0.36	0.77	-0.17	-0.4	0.06	1.02	-0.71	-0.28	-1.05	0.03	-0.99	-1.63					-1.45	-1.63	-0.41	-0.5	-0.63	-0.47	-0.52	-0.69	-0.77	-0.83	-0.33	-0.95	-1.45	-0.34	0.46	0.28	-1.07	-0.98	-0.06	0.35	-1.08	-0.66	-0.48	-0.41	-0.21	0.36	0.41	0.95	-1.63	-1.65	-0.14	-0.65
2009	4	-1.61	-1.46	-0.18	-0.69	-0.83	0.34	-0.68	-0.37	-0.43	-0.66	-0.27	-1.42					-0.83	-1.02	-0.36	-0.49	-1.05	-0.86	-0.43	-0.72	0.38	0.16	0.08	-0.73	-0.8	-0.76	0.68	0.23	0.06	-0.46	0.32	0.18	-0.03	-0.49	-0.02	-0.58	0	0.13	0.99	0.48	-0.81	-0.79	0.49	-0.49
2009	5	-0.38	-0.55	0	-0.09	0.12	-0.12	0.08	0.18	1.34	1.04	0.51	-0.24					-0.22	-0.73	0.11	-0.51	-0.14	-0.3	0.37	-0.45	0.55	0.3	0.87	-0.48	0.88	0.76	1.04	0.57	0.33	-0.12	0.31	-0.26	0.76	0.51	-0.13	-0.4	0.47	0.32	-0.06	0.35	-0.89	-1.31	-0.96	-0.48
2009	6	-1.35	-1.31	-0.92	-0.75	-0.97	-0.85	-0.32	-1.01	0.68	0.27	0.59	-0.42					-0.82	-1.33	-1.68	-0.75	-0.65	-0.78	-0.83	-0.69	0.9	0.71	0.63	0.09	-0.11	-0.42	-0.32	0.35	0.56	0.26	0.08	0.13	0.5	0.23	-0.04	-0.32	0.62	0.53	0.6	0.6	-0.54	-1.03	-1.51	-0.45
2009	7	-1.43	-1.86	-1.75	-1.03	-0.24	-0.53	-0.18	-0.7	0.59	0.38	0.28	0.26					-0.23	-0.46	-0.62	-0.62	0.05	-0.23	-0.23	-0.29	-0.1	-0.05	-0.06	0.04	-0.02	-0.3	-0.37	0.49	0.09	-0.01	-0.21	0.16	0.23	0.19	0.03	0.06	0.13	0.04	0.07	0.85	-0.04	-0.3	-0.34	0.36
2009	8	-1.44	-1.45	-1.5	-1.07	0.02	0.03	-0.06	0.03	-0.85	0.22	-0.01	-0.2					-0.61	-0.7	-0.92	-0.58	0.31	0.15	0.11	0.41	0.54	0.59	0.57	0.9	-0.32	-0.05	-0.14	0.36	0.53	0.47	0.29	0.42	0.64	0.82	0.7	0.34	0.34	0.43	0.34	0.21	1.01	0.66	0.44	0.41
2009	9	-1.22	-1.73	-1.7	-1.41	0.36	-0.13	-0.13	0.1	0.06	0.48	0.27	0.43					0.11	-0.29	-0.5	-0.66	0.73	0.36	0.31	0.34	0.72	0.97	0.89	0.89	0.14	0	-0.12	-0.14	0.36	0.54	0.42	0.34	0.12	0.27	0.15	0.05	-0.22	0.01	-0.03	0.04	0.98	0.6	0.37	0.15
2009	10	-0.51	-1.21	-1.49	-1.43	0.74	0.28	0.09	0.3	0.22	0.63	0.49	0.4					-0.2	-0.33	-0.49	-0.57	0.68	0.53	0.35	0.4	1.2	0.78	0.79	0.82	-0.03	-0.08	-0.27	-0.29	0.46	0.37	0.33	0.23	-0.02	0.06	0.02	-0.08	-0.43	-0.26	-0.29	-0.29	1.1	0.68	0.52	0.47
2009	11	-0.71	-1.39	-1.42	-1.48	0.6	0.2	0.25	0.16	0.72	-0.16	0.6	0.42					0.61	-0.28	-0.38	-0.56	0.67	0.53	0.44	0.44	0.86	0.73	0.8	0.81	-0.21	-0.44	-0.24	-0.29	0.42	0.51	0.48	0.32	-0.92	-0.08	0.11	0	-1.2	-0.35	-0.3	-0.38	0.01	0.99	0.61	0.39
2009	12	0.58	-1.02	-1.51	-1.5	1.39	0.62	0.14	0.13	0.61	0.24	0.63	0.42					-0.31	0.06	-0.33	-0.55	0.69	0.82	0.46	0.41	-1.41	0.52	0.81	0.74	-0.67	-0.04	-0.15	-0.27	-0.46	0.27	0.45	0.33	-0.61	-0.02	0.13	0.01	-1.44	-0.67	-0.36	-0.41	0.03	1.01	0.63	0.38
2010	1	-0.18	-0.51	-1.22	-1.49	0.37	0.73	0.25	0.05	-0.91	0.01	0.53	0.37					-2.07	-0.37	-0.43	-0.59	0.25	0.68	0.57	0.39	-1.25	1.06	0.71	0.73	-0.03	-0.08	-0.06	-0.25	-0.17	0.44	0.37	0.33	-0.02	-0.07	0.06	0.03	-1.06	-0.65	-0.41	-0.44	-1.7	0.84	0.56	0.38
2010	2	-1.91	-0.89	-1.46	-1.49	-1.88	0.12	-0.02	0.03	-1.88	0.32	-0.4	0.41					-1.69	0.29	-0.44	-0.52	-1.53	0.39	0.44	0.37	-1.81	0.62	0.64	0.73	-1.23	-0.34	-0.47	-0.26	-1.52	0.12	0.37	0.36	-1.68	-1.15	-0.18	0.01	-1.75	-1.43	-0.52	-0.47	-1.33	-0.4	0.86	0.5
2010	3	-1.01	-0.01	-1.13	-1.6	-1.69	0.04	0.34	-0.16	-1.38	-0.25	-0.09	0.35					-1.08	-0.93	-0.09	-0.46	-0.59	0.15	0.76	0.39	-1	-1.56	0.42	0.72	0.05	-0.71	-0.04	-0.14	-0.98	-1.08	0.15	0.33	-0.82	-0.95	-0.13	0.03	0.14	-1.33	-0.69	-0.4	-0.51	-0.29	0.96	0.58
2010	4	-1.1	-1.07	-0.85	-1.42	-1.02	-0.73	0.35	0.01	-0.46	-0.77	-0.13	0.34					-0.29	-0.89	-0.46	-0.51	0.4	0.49	0.71	0.58	-0.26	-0.7	0.88	0.62	0.46	0.31	-0.03	0.01	-0.24	-0.28	0.33	0.27	-0.01	-0.13	-0.12	0	0.01	-0.66	-0.64	-0.41	0.89	0.12	1.03	0.74
2010	5	-1.08	-1.3	-1.31	-1.68	-0.2	-0.68	-0.05	-0.1	1.23	0.87	1.13	0.32					0.98	0.61	0.69	-0.11	0.7	0.4	0.72	0.55	0.51	0.16	0.66	0.67	-0.03	-0.22	-0.45	-0.53	-0.03	-0.38	-0.14	0.19	0.28	-0.07	-0.98	-0.2	0.23	-0.22	-1.32	-0.47	0.87	0.41	0.18	1.05
2010	6	-1.78	-1.84	-1.68	-1.64	-0.73	-1.14	-0.55	-0.05	1.28	0.78	0.97	0.75					0.82	0.6	0.54	0.24	0.47	0.33	0.62	0.77	0.77	0.54	0.12	0.59	-1.12	-1.09	-1.29	-0.49	-0.57	-0.79	-1.05	-0.28	0.4	0.16	-0.33	-0.05	-0.34	-0.3	-1.02	-0.86	0.37	0.22	0.19	0.92
2010	7	-1.8	-2.02	-1.93	-1.63	-1.39	-1.55	-1.43	-0.69	1.03	0.82	0.67	0.66					0.75	0.67	0.59	0.12	1.28	1.27	1.4	1.32	1.96	1.85	1.85	1.86	1.79	1.81	1.77	1.28	0.5	0.32	0.26	0.53	1.57	1.54	1.48	1.09	-0.19	-0.26	-0.49	-0.7	1.58	1.66	1.52	1.68
2010	8	-0.6	-1.08	-1.18	-1.31	-1.25	-1.32	-1.45	-1.13	0.44	1.16	0.89	1.07					0.65	0.86	0.83	0.91	1.02	1.07	1.06	1.17	1.38	1.4	1.41	1.49	1.56	1.59	1.53	1.27	1.07	0.89	0.77	0.75	1.51	1.52	1.41	0.79	-0.32	-0.32	-0.55	-1.13	1.34	1.54	1.43	1.29
2010	9	0.34	-0.71	-0.8	-0.68	-1.1	-1.4	-1.58	-1.18	-0.23	0.68	0.38	0.51					0.11	0.44	0.33	0.31	0.79	0.85	0.81	0.93	0.83	1	0.91	0.8	1.55	1.24	1.22	1.06	0.99	0.58	0.48	0.36	1.23	1.21	1.11	0.95	-0.05	-0.32	-0.33	-0.79	1.72	1.7	1.63	1.67
2010	10	0.85	-0.57	-0.8	-0.77	-0.54	-1.21	-1.43	-1.32	-0.64	0.37	0.21	0.11					-0.13	0.39	0.34	0.26	-0.45	0.71	0.74	0.82	-1.34	0.96	0.88	0.87	-0.53	0.89	0.93	0.89	0.21	0.47	0.38	0.37	-0.11	1.05	1.02	0.99	-0.52	-0.52	-0.54	-0.7	0.42	1.5	1.63	1.49
2010	11	0.17	-0.42	-0.79	-0.85	-0.59	-1.31	-1.41	-1.52	-1.17	-0.4	0.3	0.1					-1.42	0	0.3	0.2	-0.89	0.57	0.71	0.69	-1.53	0.8	0.85	0.83	-1.13	0.9	0.85	0.79	-1.12	0.45	0.31	0.19	-0.79	0.92	0.94	0.82	-0.62	-0.61	-0.62	-0.79	0.06	1.38	1.54	1.43
2010	12	-0.44	0.16	-0.79	-0.87	-0.24	-1.08	-1.35	-1.51	-0.59	-0.49	0.45	0.15					-1.17	-0.05	0.32	0.2	-1.19	0.57	0.69	0.65	-1.23	0.67	0.87	0.78	-1.97	1.17	0.8	0.79	-1.23	0.78	0.37	0.25	-1.04	0.94	0.95	0.86	-1.53	-0.52	-0.7	-0.71	-1.09	1.58	1.54	1.49
[truncated: 16 more columns]

## Sheet: SPEI in sub basins
		the Mainstream basin				the Fu River basin				the Qu River basin				the whole Jialing River basin
Year	Month	3 months(times scale)	6	9	12	3	6	9	12	3	6	9	12	3	6	9	12
1961	1	NaN	NaN	NaN	NaN	NaN	NaN	NaN	NaN	NaN	NaN	NaN	NaN	NaN	NaN	NaN	NaN
1961	2	NaN	NaN	NaN	NaN	NaN	NaN	NaN	NaN	NaN	NaN	NaN	NaN	NaN	NaN	NaN	NaN
1961	3	1.01	NaN	NaN	NaN	0.73	NaN	NaN	NaN	0.97	NaN	NaN	NaN	0.88	NaN	NaN	NaN
1961	4	1	NaN	NaN	NaN	1.21	NaN	NaN	NaN	0.11	NaN	NaN	NaN	0.67	NaN	NaN	NaN
1961	5	0.14	NaN	NaN	NaN	0.27	NaN	NaN	NaN	-0.32	NaN	NaN	NaN	-0.07	NaN	NaN	NaN
1961	6	0.59	0.76	NaN	NaN	1.08	1.24	NaN	NaN	-1.07	-0.82	NaN	NaN	-0.04	0.14	NaN	NaN
1961	7	0.18	0.47	NaN	NaN	0.82	1.02	NaN	NaN	-1.49	-1.42	NaN	NaN	-0.39	-0.18	NaN	NaN
1961	8	0.25	0.34	NaN	NaN	0.78	0.85	NaN	NaN	-1.42	-1.39	NaN	NaN	-0.28	-0.25	NaN	NaN
1961	9	-0.09	0.24	0.34	NaN	-0.12	0.66	0.75	NaN	-0.99	-1.42	-1.32	NaN	-0.38	-0.33	-0.24	NaN
1961	10	0.5	0.48	0.64	NaN	0.17	0.74	0.91	NaN	-0.03	-1.01	-0.97	NaN	0.17	-0.12	0	NaN
1961	11	0.86	0.64	0.63	NaN	0.58	0.88	0.92	NaN	0.43	-0.89	-0.97	NaN	0.61	0.05	0	NaN
1961	12	2.05	0.42	0.6	0.68	1.49	0.2	0.87	0.96	1.24	-0.52	-1.05	-0.94	1.52	0.02	-0.04	0.04
1962	1	1.03	0.66	0.55	0.71	1.12	0.3	0.79	0.95	0.55	0.04	-0.94	-0.91	0.97	0.33	-0.03	0.07
1962	2	-0.02	0.81	0.63	0.62	-0.79	0.4	0.84	0.89	-0.21	0.37	-0.89	-0.98	-0.13	0.57	0.05	0
1962	3	-0.94	1.41	0.3	0.5	-0.7	0.8	0.14	0.87	-0.36	1.08	-0.57	-1.08	-0.48	1.13	-0.02	-0.06
1962	4	-1.16	-0.48	0.3	0.33	-0.94	-0.24	0.1	0.72	-0.49	-0.16	-0.09	-1.02	-0.76	-0.17	0.12	-0.14
1962	5	-1.26	-1.24	-0.08	0.21	-0.57	-0.71	-0.02	0.79	-0.71	-0.76	0.05	-1.09	-0.69	-0.71	0.09	-0.13
1962	6	-0.75	-0.95	0	-0.14	0.08	-0.15	0.41	0.14	-1.36	-1.36	-0.48	-1.14	-0.6	-0.7	0.04	-0.35
1962	7	0.46	0.11	0.25	0.43	0.4	0.19	0.3	0.34	-1.65	-1.73	-1.67	-1.21	-0.11	-0.31	-0.18	-0.03
1962	8	1.04	0.53	0.55	0.85	0.71	0.5	0.42	0.55	-0.63	-0.96	-0.99	-0.6	0.44	0.16	0.15	0.4
1962	9	0.89	0.45	0.34	0.75	0.2	0.17	0.1	0.41	-0.5	-1.03	-1.06	-0.76	0.29	-0.02	-0.07	0.25
1962	10	0.39	0.56	0.32	0.43	0	0.33	0.18	0.28	-0.01	-1.02	-1.1	-1.05	0.17	0.07	-0.07	0.03
1962	11	-0.17	0.82	0.38	0.41	-0.2	0.46	0.29	0.24	-0.69	-0.9	-1.09	-1.1	-0.39	0.18	-0.02	-0.02
1962	12	0.42	0.92	0.48	0.37	0.5	0.41	0.36	0.28	-0.02	-0.49	-1.02	-1.06	0.27	0.35	0.04	-0.01
1963	1	0.15	0.39	0.54	0.31	0.49	0.09	0.41	0.25	-0.15	-0.07	-1.05	-1.12	0.09	0.16	0.06	-0.08
1963	2	-0.86	-0.32	0.76	0.32	-0.32	-0.31	0.43	0.29	-0.28	-0.74	-0.91	-1.1	-0.47	-0.48	0.15	-0.05
1963	3	-0.97	-0.26	0.77	0.34	-1.24	-0.25	0.2	0.17	-0.75	-0.39	-0.61	-1.1	-1.01	-0.35	0.18	-0.11
1963	4	0.28	0.25	0.42	0.54	-0.2	-0.01	-0.01	0.29	1.33	1.06	0.33	-0.74	0.27	0.21	0.19	0.08
1963	5	1.23	1.07	0.6	1.09	0.53	0.41	0.04	0.53	1.82	1.72	0.6	-0.11	1.13	1.01	0.38	0.54
1963	6	0.82	0.56	0.7	0.97	0.18	-0.21	0.04	0.2	1.16	0.98	0.85	0.04	0.61	0.32	0.39	0.39
1963	7	0.4	0.42	0.42	0.55	-0.04	-0.16	-0.07	-0.09	-0.23	0.29	0.22	0.07	0.08	0.14	0.13	0.15
1963	8	0.09	0.63	0.57	0.39	-0.04	0.08	0.07	-0.1	-0.56	0.37	0.32	-0.14	-0.21	0.3	0.26	-0.02
1963	9	0.63	0.93	0.81	0.86	0.69	0.62	0.43	0.62	0.04	0.58	0.47	0.42	0.36	0.57	0.42	0.47
1963	10	0.76	0.78	0.79	0.81	0.9	0.54	0.46	0.55	0.23	0.04	0.31	0.26	0.5	0.38	0.4	0.4
1963	11	0.87	0.51	0.94	0.91	1.22	0.51	0.61	0.63	0.38	-0.32	0.42	0.39	0.72	0.14	0.55	0.53
1963	12	0.58	0.72	1	0.88	0.78	0.78	0.7	0.52	-0.28	-0.04	0.5	0.39	0.51	0.44	0.64	0.49
1964	1	1.5	0.96	0.91	0.92	1.38	1.03	0.66	0.57	1.01	0.4	0.18	0.43	1.35	0.71	0.53	0.54
1964	2	0.64	0.93	0.54	0.96	0.36	1.19	0.52	0.63	0.34	0.35	-0.28	0.44	0.42	0.72	0.16	0.57
1964	3	0.25	0.59	0.74	1	0.25	0.73	0.77	0.7	-0.16	-0.45	-0.1	0.44	0.13	0.44	0.43	0.62
1964	4	1.52	1.79	1.47	1.23	0.44	0.88	0.98	0.65	0.08	0.58	0.35	0.15	0.57	1.06	0.82	0.61
1964	5	1.28	1.32	1.47	0.99	0.02	0.04	0.81	0.32	0.77	0.79	0.72	-0.03	0.49	0.52	0.78	0.26
1964	6	0.78	0.77	0.91	0.99	-0.28	-0.21	0.04	0.43	0.21	0.13	-0.15	-0.03	0.32	0.32	0.43	0.48
1964	7	0.05	0.7	0.85	1.22	-0.46	-0.38	-0.19	0.5	-0.61	-0.57	-0.41	-0.16	-0.25	-0.03	0.16	0.47
1964	8	-0.15	0.5	0.55	0.87	-0.47	-0.61	-0.57	0.19	-1.04	-0.66	-0.68	-0.45	-0.35	-0.14	-0.13	0.23
1964	9	0.81	1.07	1.08	1.13	0.11	-0.21	-0.2	-0.06	0.28	0.28	0.24	0.12	0.34	0.4	0.39	0.46
1964	10	1.08	0.79	1.14	1.25	0.24	-0.14	-0.13	0.04	1.03	0.46	0.43	0.52	0.78	0.39	0.49	0.63
1964	11	1.55	0.68	1.13	1.18	0.82	-0.06	-0.2	-0.16	1.37	0.19	0.37	0.36	1.13	0.36	0.45	0.47
1964	12	0.96	0.96	1.19	1.19	0.4	0.19	-0.11	-0.1	0.59	0.42	0.41	0.36	0.66	0.46	0.5	0.5
1965	1	0.17	1.07	0.81	1.15	-0.4	0.2	-0.16	-0.14	-0.45	0.94	0.4	0.36	-0.07	0.76	0.39	0.48
1965	2	0.22	1.54	0.68	1.13	-0.42	0.71	-0.08	-0.21	-0.57	1.28	0.15	0.33	-0.05	1.1	0.36	0.45
1965	3	-0.09	0.74	0.93	1.17	-0.07	0.27	0.19	-0.09	-0.75	0.18	0.29	0.29	-0.28	0.4	0.41	0.46
1965	4	0.5	0.56	1.11	0.85	0.52	0.36	0.31	-0.07	-0.05	-0.44	0.84	0.33	0.14	0.09	0.71	0.37
1965	5	-0.45	-0.4	1.1	0.46	-0.59	-0.63	0.14	-0.34	-1.23	-1.34	0.65	-0.34	-0.73	-0.72	0.55	0.03
1965	6	-0.54	-0.52	-0.14	0.57	-0.66	-0.58	-0.44	-0.17	-1.09	-1.24	-0.85	-0.19	-0.61	-0.63	-0.35	0.06
1965	7	-0.24	-0.12	-0.09	0.7	-0.67	-0.55	-0.58	-0.33	0.24	0.2	0.08	0.93	-0.09	-0.08	-0.1	0.51
1965	8	0.02	-0.09	-0.08	0.72	-0.01	-0.26	-0.26	0.03	1.36	1.01	0.95	1.56	0.47	0.23	0.23	0.75
1965	9	-0.09	-0.34	-0.35	-0.14	-0.07	-0.42	-0.42	-0.3	1.6	1.16	1.07	1.2	0.51	0.21	0.18	0.33
1965	10	-0.2	-0.27	-0.17	-0.12	0.01	-0.34	-0.27	-0.27	1.19	1.03	0.99	0.92	0.4	0.26	0.26	0.27
1965	11	-0.51	-0.15	-0.25	-0.23	-0.32	-0.01	-0.26	-0.26	0.39	1.29	0.99	0.94	0.01	0.45	0.23	0.23
1965	12	0.58	0.03	-0.21	-0.22	0.83	0.08	-0.27	-0.27	-0.11	1.5	1.1	1.02	0.43	0.58	0.29	0.26
1966	1	-0.63	-0.28	-0.32	-0.22	-0.45	-0.02	-0.31	-0.23	0.08	1.19	1.03	0.99	-0.34	0.36	0.24	0.25
1966	2	0.23	-0.47	-0.14	-0.24	-0.15	-0.32	-0.01	-0.25	0.77	0.48	1.32	1.05	0.36	0.06	0.48	0.27
1966	3	-1.32	-0.27	-0.12	-0.37	-1.45	-0.2	-0.09	-0.38	-1.38	-0.64	1.41	0.98	-1.32	-0.35	0.44	0.16
1966	4	-1.17	-1.29	-0.56	-0.54	-1.38	-1.41	-0.38	-0.51	-0.7	-0.57	1	0.9	-1.06	-1.08	0.07	0.05
1966	5	-1.05	-0.91	-1.01	-0.41	-0.96	-0.85	-0.84	-0.23	-0.2	0.04	0.23	1.26	-0.73	-0.56	-0.42	0.29
1966	6	-1.55	-1.74	-1.5	-0.68	-0.94	-1.32	-0.9	-0.4	-1.02	-1.32	-1.32	0.98	-1.13	-1.4	-1.2	0.01
1966	7	-0.06	-0.42	-0.49	-0.47	0.09	-0.28	-0.3	-0.19	-0.83	-1.04	-1.05	0.28	-0.31	-0.62	-0.67	-0.14
1966	8	0.43	-0.04	0	-0.28	0.56	0.17	0.2	0.06	-0.82	-0.98	-0.91	-0.58	0.02	-0.32	-0.27	-0.24
1966	9	0.83	0.06	-0.1	0.01	0.83	0.38	0.21	0.35	-0.45	-0.92	-1.06	-1.17	0.31	-0.22	-0.38	-0.34
1966	10	0.29	0.13	-0.11	-0.14	0.73	0.5	0.24	0.26	-0.64	-0.96	-1.09	-1.1	0.14	-0.14	-0.36	-0.38
1966	11	-0.08	0.24	-0.14	-0.09	0.46	0.54	0.25	0.29	-0.81	-1.1	-1.18	-1.13	-0.15	-0.15	-0.4	-0.36
1966	12	-0.37	0.72	-0.01	-0.17	0.06	0.83	0.38	0.21	-0.78	-0.65	-1.08	-1.22	-0.27	0.23	-0.28	-0.44
1967	1	-0.34	0.23	0.11	-0.13	0.35	0.74	0.51	0.25	-0.9	-0.79	-1.06	-1.17	-0.36	0.05	-0.2	-0.4
1967	2	0.89	0.1	0.33	-0.05	0.98	0.66	0.62	0.33	1.34	-0.59	-0.97	-1.07	0.94	0.03	-0.06	-0.32
1967	3	1.97	0.98	1	0.27	0.67	0.46	0.95	0.48	2.3	1.01	-0.06	-0.58	1.58	0.83	0.53	-0.02
1967	4	1.22	0.98	0.58	0.34	0.56	0.64	0.92	0.63	1.88	1.44	-0.08	-0.55	1.05	0.8	0.39	0.04
1967	5	1.64	1.73	1.11	0.86	1.41	1.52	1.29	1	2.02	2.1	0.81	-0.06	1.41	1.5	0.87	0.42
1967	6	1.39	1.69	1.65	1.43	0.76	0.89	0.98	1.14	1.64	2.15	1.84	0.72	1.17	1.47	1.41	0.96
1967	7	0.91	1.21	1.17	1.03	0.68	0.9	0.95	1.18	1.36	1.75	1.62	0.92	0.86	1.11	1.04	0.87
1967	8	-0.38	0.5	0.6	0.4	0.16	0.66	0.78	0.81	-0.05	0.86	0.95	0.42	-0.21	0.45	0.53	0.31
1967	9	-0.36	0.38	0.64	0.53	0.57	0.77	0.87	0.89	-0.57	0.33	0.8	0.59	-0.28	0.32	0.57	0.49
1967	10	-0.24	0.38	0.6	0.55	0.45	0.79	0.92	0.98	-1.09	0.28	0.7	0.59	-0.34	0.35	0.56	0.5
1967	11	0.68	-0.03	0.65	0.74	1.04	0.55	0.92	1.05	0.21	-0.01	0.77	0.85	0.69	0.09	0.6	0.69
1967	12	0.57	-0.26	0.46	0.72	1.08	0.71	0.87	0.97	0.38	-0.46	0.4	0.85	0.74	-0.14	0.43	0.68
1968	1	1.52	-0.02	0.54	0.75	1.19	0.53	0.84	0.96	1.2	-0.84	0.44	0.85	1.29	-0.14	0.48	0.68
1968	2	0.82	0.78	0.06	0.73	1.26	1.17	0.62	1	-0.22	0.09	-0.04	0.73	0.56	0.72	0.13	0.64
1968	3	1.15	1.22	-0.04	0.66	0.9	1.24	0.77	0.94	1.29	0.94	-0.23	0.56	1.16	1.22	0.05	0.59
1968	4	0.55	0.95	0.12	0.63	0.37	0.71	0.58	0.84	1.32	1.77	-0.32	0.74	0.86	1.24	0.18	0.68
1968	5	-0.28	-0.11	0.36	-0.1	0.09	0.36	0.95	0.51	0.39	0.29	0.24	0.07	0.14	0.24	0.6	0.14
1968	6	-0.63	-0.21	-0.03	-0.36	-0.43	-0.11	0.24	0.39	-0.77	-0.26	-0.13	-0.57	-0.52	-0.11	0.13	-0.25
1968	7	-0.87	-0.67	-0.42	-0.46	-0.94	-0.79	-0.64	0.02	-0.41	0.13	0.33	-0.65	-0.63	-0.3	-0.11	-0.26
1968	8	-0.5	-0.37	-0.29	0.05	-0.35	-0.44	-0.3	0.35	0.65	0.72	0.66	0.6	-0.03	0.06	0.11	0.43
1968	9	0.24	-0.12	0.05	0.14	0.22	-0.16	-0.04	0.17	1.25	0.85	1.02	1.1	0.65	0.3	0.46	0.59
1968	10	0.82	-0.07	0.06	0.21	0.57	-0.27	-0.23	-0.1	1.31	0.7	0.99	1.11	0.94	0.2	0.39	0.52
1968	11	1.02	0.19	0.08	0.16	0.22	-0.29	-0.32	-0.18	0.79	0.91	0.99	0.95	0.79	0.37	0.38	0.43
1968	12	0.46	0.3	-0.08	0.11	-0.96	-0.02	-0.36	-0.24	-0.05	1.2	0.82	0.98	-0.22	0.57	0.23	0.4
1969	1	0.46	0.84	-0.05	0.07	-0.54	0.49	-0.3	-0.26	0.16	1.29	0.7	0.99	0.13	0.94	0.21	0.39
1969	2	-0.6	0.93	0.13	0.02	-0.94	0	-0.37	-0.39	-0.43	0.7	0.86	0.95	-0.69	0.64	0.31	0.32
1969	3	-0.19	0.24	0.27	-0.08	-0.79	-1.19	-0.21	-0.5	-0.29	-0.24	1.15	0.75	-0.31	-0.37	0.51	0.19
1969	4	0.23	0.37	0.85	0	-0.38	-0.57	0.25	-0.45	0.01	0.01	1.26	0.66	-0.16	-0.11	0.82	0.15
1969	5	-0.7	-0.81	0.39	-0.1	-0.56	-0.73	-0.36	-0.52	-0.94	-1.04	0.04	0.52	-0.88	-1	-0.03	-0.02
1969	6	-1.31	-1.26	-1.12	-0.32	-0.13	-0.37	-0.8	-0.19	-1.46	-1.55	-1.3	0.42	-1.11	-1.17	-1.21	-0.07
1969	7	-1	-0.92	-0.89	-0.03	-0.13	-0.31	-0.37	0.13	-2.01	-1.73	-1.79	-0.33	-1.1	-1.07	-1.09	-0.14
1969	8	-0.99	-1.14	-1.2	-0.58	-0.51	-0.7	-0.78	-0.68	-1.57	-1.79	-1.85	-1.27	-0.93	-1.2	-1.29	-0.81
1969	9	0.08	-0.57	-0.59	-0.52	-0.68	-0.62	-0.8	-1	-0.22	-0.78	-0.84	-0.86	-0.19	-0.7	-0.77	-0.84
1969	10	0.12	-0.59	-0.54	-0.5	-0.8	-0.58	-0.74	-0.78	0.4	-0.74	-0.7	-0.69	0.03	-0.64	-0.68	-0.67
1969	11	0.8	-0.24	-0.48	-0.53	0.15	-0.43	-0.59	-0.68	1.16	-0.33	-0.58	-0.62	0.75	-0.25	-0.55	-0.62
1969	12	0.36	0.17	-0.49	-0.51	0.7	-0.54	-0.5	-0.67	0.82	-0.02	-0.56	-0.62	0.68	-0.01	-0.54	-0.6
1970	1	0.46	0.18	-0.54	-0.49	0.97	-0.65	-0.49	-0.65	0.96	0.55	-0.63	-0.58	0.84	0.18	-0.53	-0.58
1970	2	0.14	0.81	-0.23	-0.48	0.23	0.2	-0.39	-0.55	-0.26	1.12	-0.32	-0.57	0.07	0.76	-0.23	-0.54
1970	3	1.56	1.28	0.44	-0.24	1.2	1.15	-0.33	-0.31	0.69	0.91	0.06	-0.48	1.15	1.17	0.18	-0.36
1970	4	1.49	1.46	0.78	-0.09	0.9	1.18	-0.32	-0.32	0.59	0.93	0.68	-0.54	0.99	1.23	0.53	-0.29
1970	5	1.07	1.03	1.36	0.23	0.64	0.64	0.5	-0.15	0.28	0.21	1.2	-0.26	0.69	0.65	1.07	0.04
1970	6	0.12	0.53	0.67	0.45	-0.42	-0.05	0.2	-0.53	0.18	0.29	0.64	0.17	-0.08	0.21	0.49	0.11
1970	7	-0.75	-0.1	-0.05	0.05	-0.17	0.07	0.21	-0.39	-0.51	-0.38	-0.23	0.29	-0.42	-0.08	0.05	0.13
1970	8	-0.74	-0.23	-0.22	0.32	-0.41	-0.13	-0.09	0.03	-0.7	-0.66	-0.7	0.3	-0.64	-0.34	-0.34	0.22
1970	9	-0.44	-0.33	-0.09	-0.01	-0.25	-0.45	-0.31	-0.16	-0.41	-0.34	-0.28	-0.12	-0.27	-0.31	-0.16	0
1970	10	0.04	-0.47	-0.04	0.01	-0.48	-0.5	-0.33	-0.23	0.14	-0.24	-0.17	-0.08	-0.13	-0.39	-0.16	-0.05
1970	11	0.16	-0.53	-0.08	-0.07	-0.5	-0.59	-0.34	-0.32	0.75	-0.2	-0.18	-0.22	0.24	-0.43	-0.16	-0.16
1970	12	-0.15	-0.42	-0.31	-0.08	-0.28	-0.3	-0.48	-0.32	0.37	-0.29	-0.25	-0.2	-0.1	-0.27	-0.31	-0.15
1971	1	-0.25	0.01	-0.48	-0.06	0.23	-0.44	-0.47	-0.28	-0.27	0.08	-0.27	-0.2	0.01	-0.12	-0.37	-0.14
1971	2	0.28	0.21	-0.51	-0.06	0.3	-0.45	-0.57	-0.32	-0.03	0.7	-0.2	-0.18	0.22	0.25	-0.41	-0.15
1971	3	-0.8	-0.54	-0.53	-0.41	-0.75	-0.64	-0.42	-0.56	0.02	0.29	-0.31	-0.25	-0.51	-0.36	-0.35	-0.37
1971	4	-1	-0.97	-0.26	-0.66	-1.01	-0.81	-0.7	-0.63	-0.56	-0.6	-0.07	-0.36	-0.89	-0.75	-0.37	-0.54
1971	5	-0.84	-0.75	-0.24	-0.77	-0.86	-0.66	-0.92	-0.79	-0.49	-0.48	0.32	-0.37	-0.71	-0.62	-0.19	-0.64
1971	6	-0.15	-0.35	-0.33	-0.55	0.09	-0.14	-0.28	-0.36	0.78	0.73	0.76	0.03	0.11	-0.04	-0.1	-0.32
1971	7	-0.52	-0.8	-0.81	-0.56	-0.19	-0.45	-0.41	-0.68	-0.37	-0.56	-0.63	-0.38	-0.49	-0.73	-0.73	-0.69
1971	8	-0.43	-0.77	-0.74	-0.53	0.07	-0.19	-0.14	-0.4	0	-0.26	-0.3	0.13	-0.36	-0.62	-0.62	-0.45
1971	9	-0.8	-0.8	-0.89	-0.86	0.01	0.01	-0.09	-0.18	-0.38	-0.04	-0.04	0.01	-0.52	-0.44	-0.51	-0.53
1971	10	-0.57	-0.71	-0.9	-0.9	0.49	0.16	-0.02	0	0.31	-0.04	-0.17	-0.21	-0.01	-0.36	-0.53	-0.53
1971	11	-0.33	-0.6	-0.85	-0.82	0.26	0.22	-0.01	0.02	0.51	0.19	-0.01	-0.03	0.23	-0.25	-0.47	-0.47
1971	12	0.22	-0.74	-0.74	-0.83	0.19	0.12	0.1	0	0	-0.36	-0.03	-0.03	0.11	-0.47	-0.4	-0.47
1972	1	0.28	-0.54	-0.68	-0.87	-0.38	0.42	0.11	-0.07	0.64	0.38	0.04	-0.09	0.02	-0.05	-0.36	-0.53
1972	2	0.32	-0.3	-0.57	-0.82	0.22	0.32	0.23	0	-0.56	0.39	0.15	-0.05	0	0.2	-0.25	-0.48
1972	3	0.26	0.3	-0.68	-0.7	0.47	0.39	0.19	0.14	0.9	0.39	-0.25	0.07	0.39	0.26	-0.41	-0.36
1972	4	0.54	0.53	-0.35	-0.57	0.68	0.51	0.57	0.22	0.96	1.1	0.61	0.22	0.69	0.58	0.15	-0.23
1972	5	0.54	0.56	0.08	-0.36	0.49	0.49	0.5	0.32	1.27	1.12	0.97	0.55	0.78	0.74	0.59	0.01
1972	6	0.08	0.12	0.17	-0.59	0.15	0.26	0.37	0.18	0.18	0.39	0.3	-0.18	0.26	0.34	0.35	-0.27
1972	7	0.07	0.19	0.21	-0.27	0.5	0.66	0.68	0.77	-0.47	-0.18	-0.05	0.16	0.09	0.26	0.27	0.16
1972	8	-0.72	-0.48	-0.47	-0.63	-0.24	-0.1	-0.08	0.1	-1.34	-0.74	-0.82	-0.47	-0.76	-0.4	-0.42	-0.28
1972	9	-0.81	-0.68	-0.65	-0.63	-0.52	-0.45	-0.38	-0.27	-0.64	-0.57	-0.47	-0.52	-0.61	-0.43	-0.38	-0.37
1972	10	-1.26	-0.85	-0.72	-0.7	-1.48	-0.63	-0.48	-0.51	-0.51	-0.68	-0.51	-0.45	-0.89	-0.56	-0.42	-0.43
1972	11	-0.77	-1.05	-0.79	-0.77	-1.18	-0.69	-0.52	-0.5	0.25	-0.88	-0.48	-0.53	-0.29	-0.75	-0.45	-0.45
1972	12	-0.58	-0.92	-0.8	-0.76	-0.87	-0.67	-0.58	-0.5	-0.27	-0.69	-0.63	-0.53	-0.41	-0.68	-0.5	-0.45
1973	1	-0.02	-1.27	-0.86	-0.73	0.16	-1.43	-0.61	-0.47	-0.06	-0.51	-0.68	-0.51	0.02	-0.88	-0.57	-0.42
1973	2	-0.97	-0.93	-1.1	-0.85	-0.82	-1.3	-0.76	-0.58	-1.32	0.07	-0.96	-0.56	-1.03	-0.46	-0.83	-0.52
1973	3	-0.62	-0.91	-1	-0.88	-0.61	-0.98	-0.74	-0.64	-1.44	-0.91	-0.88	-0.78	-0.92	-0.83	-0.81	-0.61
1973	4	0.82	0.66	-0.95	-0.64	0.78	0.76	-1.14	-0.46	0.23	0.15	-0.48	-0.63	0.66	0.54	-0.65	-0.42
1973	5	1.11	0.89	0.07	-0.61	1.34	1.14	0.11	-0.21	0.22	-0.06	0.12	-0.89	0.87	0.63	0.24	-0.46
1973	6	1.32	1.12	0.96	-0.17	1.94	1.85	1.77	0.63	0.24	-0.13	-0.39	-0.74	1.12	0.89	0.77	-0.07
1973	7	0.57	0.75	0.73	-0.37	1.35	1.47	1.52	0.21	-0.05	-0.01	-0.05	-0.49	0.59	0.72	0.71	-0.1
1973	8	0.13	0.51	0.44	0.05	0.68	1.1	1.04	0.51	-0.22	-0.24	-0.39	-0.23	0.17	0.44	0.34	0.2
1973	9	0.29	0.96	0.86	0.76	-0.04	1.26	1.2	1.07	0.91	0.87	0.71	0.62	0.45	1.04	0.93	0.84
1973	10	0.71	0.88	1	0.98	0.19	1.09	1.23	1.23	1.02	0.76	0.75	0.74	0.64	0.87	0.96	0.95
1973	11	0.99	0.69	0.98	0.94	0.9	0.92	1.29	1.25	1.36	0.67	0.67	0.57	1.1	0.73	0.95	0.88
1973	12	0.65	0.4	1.03	0.93	0.48	0.06	1.3	1.24	-0.42	0.79	0.76	0.6	-0.02	0.41	0.99	0.87
1974	1	-0.85	0.61	0.81	0.93	0.08	0.22	1.1	1.23	-1.22	0.83	0.64	0.63	-0.77	0.51	0.78	0.88
1974	2	-0.18	0.95	0.68	0.97	-0.27	0.82	0.89	1.26	-0.23	1.29	0.65	0.65	-0.34	1	0.69	0.91
1974	3	0.39	0.7	0.44	1.05	0.55	0.67	0.13	1.32	0.68	-0.08	0.85	0.83	0.54	0.22	0.48	1.03
1974	4	-0.55	-0.81	0.45	0.68	-0.29	-0.19	0.09	1.01	0.32	-0.19	0.95	0.7	-0.22	-0.52	0.44	0.72
1974	5	-0.23	-0.23	0.76	0.54	-0.25	-0.24	0.54	0.75	0.74	0.67	1.54	0.84	0.05	-0.02	0.9	0.65
1974	6	-0.32	-0.22	0	0.26	-0.44	-0.24	-0.08	-0.09	0.29	0.45	0.13	0.9	-0.2	-0.05	-0.12	0.33
1974	7	-0.7	-0.84	-0.92	-0.05	0.02	-0.09	-0.06	0.03	0.07	0.18	-0.06	0.78	-0.34	-0.4	-0.53	0.08
1974	8	-0.66	-0.7	-0.71	-0.03	0.28	0.25	0.23	0.55	0.47	0.67	0.62	1.29	-0.01	0.02	-0.02	0.55
1974	9	-0.06	-0.19	-0.13	-0.01	0.68	0.39	0.47	0.54	1.08	1.07	1.14	1.03	0.5	0.34	0.42	0.38
1974	10	0.66	0.05	-0.06	-0.12	0.55	0.39	0.33	0.35	1.68	1.29	1.36	1.24	1.02	0.52	0.47	0.4
1974	11	1.08	0	-0.09	-0.08	0.22	0.33	0.29	0.28	1.32	1.11	1.3	1.27	0.79	0.41	0.42	0.39
1974	12	0.47	0.07	-0.08	-0.03	-0.87	0.47	0.21	0.28	0.99	1.26	1.26	1.32	0.11	0.52	0.36	0.43
1975	1	0.04	0.65	0.04	-0.07	-0.14	0.51	0.37	0.32	-0.77	1.56	1.2	1.28	-0.41	0.95	0.47	0.41
1975	2	0.14	1.04	0	-0.09	0.16	0.23	0.35	0.32	-0.51	1.22	1.06	1.26	-0.09	0.72	0.39	0.4
1975	3	-1.04	-0.21	-0.08	-0.23	-0.22	-0.8	0.45	0.19	-2.22	0.21	1.08	1.08	-1.14	-0.38	0.38	0.24
1975	4	-0.09	-0.08	0.58	0	0.45	0.39	0.62	0.45	-0.59	-1.01	1.41	1.07	0.1	-0.1	0.97	0.49
1975	5	-0.08	-0.07	0.77	-0.05	0.7	0.67	0.52	0.56	-1.01	-1.11	0.71	0.79	0.01	-0.03	0.68	0.42
1975	6	0.24	-0.04	0.14	0.02	0.54	0.47	0.09	0.62	0.08	-0.41	0.12	1.04	0.4	0.13	0.19	0.59
1975	7	0.1	0.03	0.04	0.49	0.22	0.36	0.3	0.53	-0.21	-0.41	-0.59	1.04	-0.03	0	-0.11	0.74
1975	8	-0.22	-0.25	-0.24	0.27	-0.26	0.07	0.06	0.04	-0.36	-0.83	-0.91	0.14	-0.36	-0.34	-0.37	0.08
1975	9	0.54	0.57	0.43	0.52	0.43	0.61	0.6	0.42	-0.3	-0.25	-0.48	-0.26	0.05	0.25	0.11	0.12
1975	10	1.02	0.78	0.72	0.74	0.91	0.69	0.81	0.77	0.47	0.21	0.06	-0.06	0.61	0.38	0.41	0.33
1975	11	1.81	0.84	0.78	0.8	1.74	0.64	0.83	0.83	1.2	0.41	0.04	-0.03	1.41	0.45	0.45	0.42
1975	12	1.56	0.95	0.92	0.78	1.48	0.8	0.9	0.88	1.38	0.24	0.2	-0.02	1.4	0.45	0.58	0.45
1976	1	0.76	1.1	0.85	0.78	0.75	0.99	0.74	0.85	-0.47	0.38	0.16	0.01	0.48	0.67	0.43	0.46
1976	2	0.86	1.85	0.86	0.8	0.51	1.77	0.68	0.86	1.07	1.27	0.48	0.12	0.81	1.47	0.5	0.5
1976	3	0.67	1.77	1.02	0.96	0.59	1.33	0.84	0.92	1.17	1.6	0.4	0.35	0.77	1.52	0.54	0.66
1976	4	0.7	0.91	1.23	0.94	0.07	0.47	0.93	0.73	0.81	0.47	0.52	0.28	0.43	0.61	0.72	0.48
1976	5	0.39	0.54	1.73	0.94	0.24	0.35	1.49	0.65	0.91	1.06	1.5	0.73	0.59	0.73	1.52	0.66
1976	6	0.44	0.55	1.22	1.04	-0.43	-0.2	0.44	0.53	0.29	0.62	1.25	0.48	0.21	0.4	1	0.52
1976	7	-0.56	-0.32	-0.22	0.59	-0.22	-0.08	-0.01	0.6	-0.31	-0.1	-0.2	0.25	-0.24	-0.08	-0.03	0.45
1976	8	0.2	0.29	0.35	1.19	0.41	0.47	0.56	1.19	-0.78	-0.44	-0.36	0.44	-0.15	0.07	0.14	0.8
1976	9	-0.36	-0.11	-0.05	0.31	0.46	0.21	0.34	0.67	-1.29	-1.05	-0.89	-0.5	-0.48	-0.32	-0.21	0.12
1976	10	0.23	-0.23	-0.07	0.02	0.73	0.35	0.43	0.5	-0.97	-0.9	-0.75	-0.83	-0.14	-0.25	-0.15	-0.1
1976	11	-0.6	-0.19	-0.04	0.04	0.37	0.44	0.51	0.59	-0.74	-1.08	-0.8	-0.73	-0.31	-0.36	-0.13	-0.06
1976	12	0.29	-0.34	-0.08	-0.01	1.16	0.71	0.42	0.53	0.63	-1.1	-0.89	-0.73	0.62	-0.34	-0.2	-0.09
1977	1	1.16	0.4	-0.1	0.05	1.87	0.98	0.54	0.6	0.3	-0.94	-0.87	-0.72	0.99	-0.01	-0.15	-0.06
1977	2	0.66	-0.49	-0.13	0.01	0.97	0.53	0.52	0.59	0.04	-0.73	-1.05	-0.78	0.6	-0.2	-0.3	-0.08
1977	3	0.74	0.59	-0.22	0.01	0.76	1.21	0.84	0.54	1.27	1.09	-0.82	-0.67	0.88	0.9	-0.18	-0.07
1977	4	0.79	1.07	0.58	0.07	1.01	1.61	1.24	0.73	1.15	1.14	-0.46	-0.5	1.13	1.39	0.45	0.19
1977	5	0.68	0.77	0.12	0.09	0.45	0.63	0.65	0.66	0.77	0.76	-0.24	-0.75	0.78	0.87	0.34	0.02
1977	6	0.17	0.31	0.43	-0.15	0.13	0.34	0.69	0.75	-0.58	-0.09	0.13	-1.02	0.12	0.36	0.56	-0.1
1977	7	0.32	0.5	0.64	0.52	0.73	1	1.24	1.35	-0.01	0.43	0.45	-0.44	0.33	0.71	0.83	0.47
1977	8	-0.46	-0.13	-0.08	-0.39	0.3	0.51	0.61	0.67	-0.35	-0.1	-0.12	-0.56	-0.15	0.2	0.25	0.03
1977	9	-0.86	-0.61	-0.53	-0.5	0.02	0.14	0.28	0.53	-0.8	-1.01	-0.8	-0.71	-0.56	-0.37	-0.23	-0.13
1977	10	-1.41	-0.7	-0.52	-0.4	-0.46	0.08	0.32	0.55	-1.35	-1.03	-0.69	-0.67	-1.03	-0.51	-0.17	-0.07
1977	11	-1	-0.86	-0.51	-0.46	-0.02	0.12	0.32	0.44	-1.05	-0.9	-0.67	-0.66	-0.71	-0.52	-0.17	-0.11
1977	12	0.24	-0.81	-0.58	-0.49	0.6	0.13	0.23	0.36	0.76	-0.54	-0.82	-0.6	0.52	-0.43	-0.27	-0.14
1978	1	-0.16	-1.42	-0.72	-0.55	-0.24	-0.49	0.05	0.28	0.83	-1.21	-0.93	-0.59	0.14	-1	-0.5	-0.16
1978	2	-0.33	-1.04	-0.87	-0.53	-0.59	-0.15	0.05	0.28	0.44	-1	-0.86	-0.63	-0.23	-0.76	-0.54	-0.19
1978	3	0.43	0.39	-0.72	-0.52	0.78	0.84	0.24	0.34	-0.33	0.45	-0.62	-0.88	0.25	0.53	-0.39	-0.24
1978	4	-0.62	-0.63	-1.5	-0.81	0.6	0.46	-0.3	0.18	-0.34	0.09	-1.3	-1.01	-0.12	-0.03	-0.99	-0.51
1978	5	0.1	0.01	-0.78	-0.81	0.59	0.41	0.21	0.24	0.28	0.33	-0.8	-0.81	0.41	0.33	-0.36	-0.37
1978	6	-0.17	-0.07	-0.03	-0.75	-0.13	0.09	0.23	0.2	0.07	-0.06	0.23	-0.59	0.05	0.11	0.25	-0.31
1978	7	0.69	0.45	0.43	-0.71	0.28	0.47	0.39	-0.07	0.17	0.01	0.13	-1.02	0.38	0.3	0.31	-0.56
1978	8	0.08	0.06	0.03	-0.39	-0.25	-0.04	-0.11	-0.17	-0.69	-0.65	-0.65	-1.15	-0.34	-0.18	-0.22	-0.56
1978	9	0.11	-0.03	-0.01	-0.02	0.29	0.23	0.33	0.38	-1.03	-0.94	-1	-0.89	-0.32	-0.26	-0.25	-0.2
1978	10	-0.4	0.08	-0.05	-0.08	0.04	0.22	0.35	0.32	-1.76	-1.24	-1.29	-1.24	-0.78	-0.36	-0.37	-0.38
1978	11	0.09	-0.01	-0.01	-0.03	0.84	0.32	0.48	0.44	-1.27	-1.27	-1.19	-1.2	-0.22	-0.41	-0.27	-0.3
1978	12	-0.09	0.04	-0.08	-0.06	0.71	0.39	0.32	0.4	-1.14	-1.31	-1.18	-1.24	-0.24	-0.42	-0.35	-0.34
1979	1	0.1	-0.41	0.09	-0.04	1.2	0.16	0.32	0.44	0.55	-1.67	-1.18	-1.23	0.49	-0.73	-0.32	-0.33
1979	2	-0.63	-0.04	-0.04	-0.05	-0.64	0.76	0.26	0.43	-0.56	-1.33	-1.31	-1.23	-0.75	-0.37	-0.48	-0.34
1979	3	-0.37	-0.37	0	-0.12	-0.54	0.25	0.32	0.25	-0.49	-1.32	-1.4	-1.25	-0.53	-0.56	-0.49	-0.42
1979	4	-0.57	-0.41	-0.57	-0.01	-0.85	-0.26	-0.01	0.13	-0.06	0.2	-1.63	-1.18	-0.51	-0.23	-0.84	-0.42
1979	5	-0.98	-1.1	-0.68	-0.33	-1.12	-1.18	0.22	-0.12	-0.42	-0.54	-1.37	-1.39	-0.81	-0.96	-0.74	-0.72
1979	6	-1.39	-1.37	-1.45	-0.59	-1.64	-1.65	-1.32	-0.34	-0.14	-0.3	-0.9	-1.35	-0.99	-1.07	-1.21	-0.89
1979	7	-0.38	-0.54	-0.52	-0.75	-0.63	-0.86	-0.7	-0.47	0.03	-0.01	0.04	-1.41	-0.3	-0.46	-0.41	-0.98
1979	8	-0.13	-0.55	-0.6	-0.51	0.08	-0.39	-0.45	0.16	0.37	0.17	0.08	-0.66	0.12	-0.24	-0.34	-0.4
1979	9	0.18	-0.49	-0.54	-0.57	0.78	-0.02	-0.1	0.03	0.91	0.75	0.69	0.41	0.61	0.08	0.01	-0.07
1979	10	-0.45	-0.52	-0.63	-0.62	0.65	0	-0.2	-0.08	0.66	0.42	0.36	0.4	0.31	0	-0.13	-0.09
1979	11	-0.29	-0.31	-0.62	-0.66	0.35	0.27	-0.17	-0.22	0.51	0.49	0.33	0.27	0.22	0.17	-0.13	-0.21
1979	12	-0.61	0.02	-0.6	-0.65	-0.18	0.67	-0.09	-0.17	-1.5	0.57	0.42	0.35	-0.72	0.42	-0.07	-0.15
1980	1	-0.11	-0.47	-0.54	-0.65	0.11	0.64	0.02	-0.18	-0.39	0.57	0.38	0.32	-0.2	0.27	-0.03	-0.16
1980	2	-0.23	-0.33	-0.32	-0.62	0.61	0.45	0.32	-0.11	0.59	0.54	0.52	0.38	0.22	0.23	0.19	-0.1
1980	3	0.08	-0.47	0.04	-0.58	-0.34	-0.33	0.62	-0.12	-0.32	-1.52	0.53	0.39	-0.2	-0.72	0.39	-0.09
1980	4	-0.26	-0.27	-0.49	-0.56	-0.09	-0.03	0.57	-0.03	-1.08	-1.1	0.29	0.19	-0.39	-0.45	0.16	-0.1
1980	5	0.35	0.33	-0.02	-0.19	0.31	0.4	0.56	0.32	-0.64	-0.47	0.08	0.33	-0.08	-0.03	0.13	0.12
1980	6	0.69	0.67	0.52	0.33	0.45	0.36	0.36	0.75	1.04	0.83	0.04	0.81	0.52	0.42	0.14	0.49
1980	7	0.74	0.59	0.55	0.13	0.48	0.42	0.44	0.74	0.82	0.45	0.37	0.59	0.53	0.36	0.31	0.42
1980	8	0.79	0.8	0.78	0.58	0.26	0.26	0.34	0.44	1.46	1.34	1.34	1.23	0.83	0.74	0.75	0.71
1980	9	0.32	0.67	0.67	0.54	0.05	0.34	0.29	0.19	0.95	1.22	1.18	0.86	0.48	0.67	0.63	0.46
1980	10	0.28	0.75	0.66	0.65	-0.03	0.36	0.33	0.33	1.27	1.41	1.23	1.18	0.58	0.78	0.69	0.66
1980	11	0.02	0.65	0.68	0.69	0.05	0.18	0.23	0.29	0.21	1.34	1.21	1.22	0.12	0.74	0.66	0.68
1980	12	0.05	0.29	0.66	0.66	-0.07	0	0.28	0.23	-0.08	0.92	1.21	1.16	0.11	0.49	0.67	0.64
1981	1	-0.07	0.25	0.74	0.65	-1.35	-0.19	0.27	0.24	-0.86	1.11	1.34	1.16	-0.7	0.47	0.72	0.63
1981	2	-0.69	-0.11	0.6	0.63	-0.94	-0.17	0.11	0.16	-0.7	0.05	1.29	1.16	-0.85	-0.09	0.66	0.59
1981	3	-0.62	-0.33	0.21	0.58	0.08	-0.03	0.01	0.28	0.01	-0.17	0.88	1.19	-0.42	-0.19	0.41	0.6
1981	4	-0.56	-0.45	0.12	0.62	-0.23	-0.59	-0.22	0.21	0.51	-0.05	1.18	1.37	-0.18	-0.45	0.41	0.65
1981	5	-0.81	-0.91	-0.59	0.29	0.29	0.05	0	0.14	-0.39	-0.55	-0.17	1.18	-0.26	-0.46	-0.22	0.56
1981	6	-0.36	-0.53	-0.57	0.03	0.28	0.26	0.2	0.07	0.12	0.07	-0.04	0.83	-0.03	-0.18	-0.19	0.35
1981	7	0.63	0.44	0.42	0.58	0.79	0.74	0.72	0.48	0.14	0.25	0.04	0.98	0.49	0.41	0.32	0.7
1981	8	1.55	1.3	1.3	1.23	1.32	1.24	1.28	1.22	0.53	0.37	0.27	0.31	1.01	0.89	0.84	0.82
1981	9	1.67	1.42	1.34	1.34	1.37	1.29	1.3	1.28	0.62	0.55	0.5	0.42	1.08	0.96	0.89	0.88
1981	10	1.58	1.36	1.25	1.23	1.12	1.21	1.19	1.17	0.53	0.43	0.49	0.35	0.93	0.89	0.84	0.77
1981	11	0.53	1.58	1.27	1.27	0.15	1.26	1.21	1.23	0.3	0.54	0.4	0.32	0.19	0.96	0.83	0.79
1981	12	-0.37	1.6	1.36	1.28	-0.58	1.26	1.19	1.2	-0.4	0.51	0.44	0.4	-0.36	1.01	0.89	0.82
1982	1	0.36	1.62	1.36	1.25	0.08	1.06	1.2	1.18	-0.79	0.36	0.33	0.4	-0.15	0.85	0.84	0.8
1982	2	0.62	0.57	1.58	1.28	0.61	0.22	1.28	1.24	-0.2	0.2	0.51	0.38	0.27	0.19	0.94	0.83
1982	3	0.01	-0.36	1.57	1.33	-0.34	-0.62	1.25	1.19	-0.21	-0.58	0.44	0.37	-0.26	-0.49	0.95	0.84
1982	4	0.85	0.82	1.68	1.46	0.02	0.06	1.02	1.21	0.3	-0.16	0.43	0.37	0.45	0.25	0.9	0.9
1982	5	-0.05	0.08	0.39	1.55	0.06	0.17	0.18	1.24	-0.87	-0.9	-0.35	0.23	-0.22	-0.17	0	0.84
1982	6	-0.45	-0.45	-0.66	1.35	0.33	0.21	-0.01	1.24	-0.98	-1.01	-1.18	0	-0.26	-0.34	-0.51	0.81
1982	7	-0.67	-0.33	-0.3	1.17	0.54	0.5	0.52	1.17	1.38	1.37	1.24	1.3	0.33	0.44	0.41	1.07
1982	8	-0.06	-0.09	-0.05	0.14	0.39	0.25	0.3	0.32	1.37	1.21	1.15	1.07	0.53	0.44	0.44	0.45
1982	9	0.49	0.24	0.23	0.14	0.46	0.49	0.46	0.36	1.62	1.26	1.22	1.08	0.81	0.65	0.62	0.52
1982	10	0.46	-0.1	0.11	0.15	0.26	0.53	0.52	0.53	0.52	1.18	1.19	1.09	0.49	0.53	0.62	0.59
1982	11	0.43	0.1	0.1	0.14	0.57	0.55	0.5	0.55	0.84	1.43	1.31	1.26	0.65	0.68	0.63	0.65
1982	12	-0.63	0.36	0.12	0.11	-0.02	0.52	0.55	0.52	0.73	1.64	1.34	1.29	0.13	0.83	0.69	0.65
1983	1	0.75	0.52	-0.03	0.18	0.71	0.37	0.62	0.61	1.45	0.76	1.33	1.33	0.97	0.63	0.64	0.72
1983	2	0.61	0.47	0.15	0.14	0.61	0.65	0.59	0.54	0.38	0.84	1.44	1.32	0.72	0.74	0.74	0.69
1983	3	0.53	-0.3	0.41	0.17	0.09	0.1	0.52	0.55	-0.32	0.38	1.62	1.31	0.22	0.2	0.86	0.71
1983	4	0.1	0.42	0.56	0.02	-0.66	-0.33	0.09	0.43	-0.1	0.73	0.67	1.28	-0.12	0.37	0.56	0.6
1983	5	1.09	1.17	1.1	0.55	-0.14	-0.05	0.28	0.38	0.14	0.18	0.77	1.56	0.31	0.45	0.75	0.83
1983	6	1.02	1.05	0.96	0.84	0.13	0.1	0.27	0.44	0.77	0.69	1.02	1.9	0.53	0.53	0.69	1.01
1983	7	0.77	0.83	0.91	0.94	0.46	0.21	0.41	0.47	1.26	1.17	1.36	1.41	0.68	0.63	0.79	0.91
1983	8	0.46	0.81	0.88	0.98	0.65	0.33	0.42	0.62	1.62	1.62	1.64	1.84	0.8	0.8	0.89	1.08
1983	9	0.61	0.96	1	0.92	0.57	0.42	0.42	0.51	1.48	1.76	1.71	1.92	0.8	0.91	0.92	1.02
1983	10	0.97	1.1	1.1	1.15	0.44	0.53	0.37	0.47	1.75	1.91	1.89	1.98	0.95	1.02	0.98	1.07
1983	11	0.97	0.77	1.06	1.12	0.11	0.52	0.31	0.39	1.21	1.84	1.9	1.92	0.65	0.92	0.94	1.02
1983	12	0.67	0.72	1.04	1.07	-0.51	0.47	0.32	0.31	1.37	1.7	1.91	1.87	0.43	0.86	0.94	0.95
1984	1	-0.38	0.9	1.05	1.05	-0.35	0.37	0.5	0.33	0.08	1.73	1.88	1.85	-0.25	0.89	0.98	0.94
1984	2	0.37	0.98	0.78	1.06	0.33	0.18	0.54	0.33	-0.32	1.11	1.79	1.85	0.12	0.63	0.91	0.93
1984	3	-0.19	0.41	0.68	1	-0.67	-0.76	0.34	0.22	-0.52	0.96	1.65	1.84	-0.44	0.13	0.79	0.87
1984	4	-0.71	-0.73	0.67	0.91	-1.04	-1.07	0.07	0.3	-1.2	-1.02	1.5	1.73	-0.95	-0.94	0.63	0.81
1984	5	0.22	0.28	0.86	0.8	0.16	0.21	0.18	0.52	-0.48	-0.55	0.83	1.74	-0.03	-0.02	0.5	0.88
1984	6	0.66	0.54	0.74	0.85	0.19	-0.01	-0.17	0.3	0.25	0.05	0.69	1.65	0.35	0.18	0.36	0.84
1984	7	1.57	1.34	1.32	1.61	0.6	0.33	0.34	0.53	0.67	0.27	0.25	1.56	0.95	0.65	0.62	1.14
1984	8	1.37	1.31	1.32	1.48	0.47	0.41	0.47	0.52	0.24	-0.06	-0.13	0.61	0.77	0.63	0.63	0.86
1984	9	1.27	1.32	1.26	1.35	0.77	0.65	0.55	0.49	0.45	0.44	0.36	0.69	0.83	0.8	0.73	0.81
1984	10	0.32	1.26	1.1	1.1	0.27	0.6	0.39	0.39	0	0.42	0.16	0.15	0.23	0.77	0.57	0.54
1984	11	-0.13	1.09	1.06	1.08	-0.23	0.35	0.35	0.4	0.34	0.32	0.11	0.06	-0.13	0.59	0.51	0.51
1984	12	-0.95	1.06	1.16	1.1	-0.83	0.57	0.49	0.39	-0.96	0.19	0.21	0.12	-0.87	0.61	0.63	0.55
1985	1	0.07	0.31	1.26	1.1	-0.08	0.22	0.59	0.38	-0.47	-0.12	0.35	0.1	-0.18	0.16	0.74	0.53
1985	2	0.94	0.04	1.14	1.11	0.3	-0.12	0.37	0.37	0.21	0.31	0.32	0.13	0.5	-0.04	0.62	0.54
1985	3	0.5	-0.56	1.11	1.21	0.58	-0.24	0.61	0.53	0.07	-0.89	0.17	0.19	0.5	-0.45	0.67	0.68
1985	4	-0.17	-0.08	0.2	1.2	0.11	0.06	0.21	0.57	0.12	-0.18	-0.11	0.34	0.12	0.02	0.17	0.74
1985	5	0.45	0.63	0.25	1.16	0.66	0.66	0.29	0.53	0.32	0.33	0.35	0.36	0.38	0.45	0.15	0.65
1985	6	0.63	0.7	0.42	1.21	0.37	0.43	0.17	0.65	-0.25	-0.25	-0.77	-0.02	0.21	0.29	-0.03	0.62
1985	7	0.41	0.3	0.31	0.39	0.33	0.3	0.27	0.39	-0.11	-0.1	-0.23	-0.21	0.13	0.13	0.07	0.16
1985	8	0.25	0.35	0.44	0.25	-0.22	-0.02	0.01	-0.08	-0.25	-0.2	-0.21	0.01	-0.04	0.04	0.07	-0.02
1985	9	0.26	0.53	0.58	0.39	0.11	0.17	0.22	0.05	0.28	0.08	0.07	-0.23	0.14	0.18	0.24	0.03
1985	10	0.34	0.48	0.42	0.42	-0.3	0	-0.02	-0.03	0.3	0.11	0.12	0.02	0.06	0.1	0.11	0.06
1985	11	0.36	0.28	0.4	0.49	0.22	-0.16	0.04	0.08	0.64	0.09	0.13	0.12	0.32	0.05	0.14	0.18
1985	12	-0.7	0.08	0.38	0.43	-1.09	-0.13	-0.02	0.04	0.1	0.31	0.1	0.1	-0.51	0.01	0.08	0.14
1986	1	-0.16	0.31	0.47	0.41	-0.04	-0.3	0.02	0.01	0.09	0.29	0.13	0.14	0.02	0.06	0.11	0.12
1986	2	0.14	0.38	0.33	0.45	0.3	0.23	-0.11	0.08	0.26	0.63	0.11	0.16	0.2	0.32	0.09	0.17
1986	3	0.42	-0.37	0.15	0.44	0.89	-0.27	0.05	0.14	0.32	0.11	0.31	0.12	0.43	-0.2	0.07	0.13
1986	4	0.74	0.63	0.48	0.58	0.51	0.48	-0.1	0.16	0.49	0.43	0.33	0.18	0.46	0.44	0.15	0.18
1986	5	0.28	0.37	0.38	0.34	-0.22	-0.1	0.02	-0.2	0.2	0.23	0.58	0.12	0.09	0.16	0.26	0.06
1986	6	0.22	0.31	0.05	0.19	-0.12	0.14	-0.29	-0.03	0.23	0.27	0.22	0.39	0.14	0.24	0.01	0.09
1986	7	-0.34	-0.12	-0.12	0.11	-0.92	-0.67	-0.67	-0.71	-0.06	0.04	0.03	0.23	-0.21	-0.06	-0.06	0.02
1986	8	-0.28	-0.2	-0.15	-0.02	-1.05	-1.04	-1	-0.89	-0.19	-0.2	-0.19	0.17	-0.27	-0.26	-0.23	-0.08
1986	9	-0.57	-0.39	-0.32	-0.47	-1.12	-1.1	-0.96	-1.14	-0.26	-0.17	-0.15	-0.17	-0.43	-0.34	-0.28	-0.39
1986	10	-0.59	-0.64	-0.47	-0.47	-0.85	-1.18	-1.02	-1.01	-0.22	-0.23	-0.18	-0.18	-0.51	-0.46	-0.37	-0.36
1986	11	-0.54	-0.61	-0.48	-0.43	-0.38	-1.07	-1.07	-1.03	0.07	-0.18	-0.19	-0.18	-0.34	-0.43	-0.39	-0.36
1986	12	-0.66	-0.73	-0.54	-0.46	-0.49	-1.22	-1.2	-1.07	-0.15	-0.27	-0.19	-0.17	-0.53	-0.56	-0.45	-0.39
1987	1	-0.4	-0.65	-0.68	-0.51	-0.83	-0.92	-1.21	-1.05	-0.36	-0.31	-0.27	-0.22	-0.56	-0.6	-0.51	-0.42
1987	2	-1.84	-0.91	-0.76	-0.63	-1.58	-0.74	-1.19	-1.18	-1.85	-0.24	-0.31	-0.32	-1.82	-0.73	-0.58	-0.54
1987	3	-1.25	-1.17	-0.88	-0.69	-1.4	-1.25	-1.41	-1.33	-0.52	-0.43	-0.37	-0.28	-1.14	-1.06	-0.73	-0.6
1987	4	-0.87	-0.89	-0.83	-0.82	-1.45	-1.63	-1.29	-1.44	-0.24	-0.48	-0.43	-0.36	-0.96	-1.12	-0.88	-0.7
1987	5	0.2	-0.18	-0.59	-0.63	-1.07	-1.35	-1.19	-1.37	-0.05	-0.46	-0.35	-0.37	-0.4	-0.76	-0.87	-0.7
1987	6	0.73	0.42	0.17	-0.39	0.21	-0.19	-0.36	-1.1	0.41	0.24	0.06	-0.18	0.31	0	-0.23	-0.53
1987	7	0.63	0.34	0.3	-0.2	0.49	0.01	-0.03	-0.59	0.66	0.56	0.46	0.1	0.55	0.23	0.14	-0.29
1987	8	0.28	0.36	0.21	-0.07	0.24	-0.09	-0.21	-0.4	1.05	0.99	0.84	0.66	0.53	0.37	0.19	-0.02
1987	9	-0.4	0.08	-0.08	-0.21	-0.4	-0.2	-0.41	-0.5	0.44	0.51	0.43	0.39	-0.03	0.13	-0.03	-0.15
1987	10	-0.65	0	-0.15	-0.18	-0.93	-0.26	-0.57	-0.61	-0.05	0.4	0.31	0.25	-0.44	0.08	-0.13	-0.19
1987	11	-1	-0.19	-0.1	-0.24	-0.98	-0.27	-0.53	-0.64	-0.97	0.47	0.38	0.23	-0.85	0.07	-0.07	-0.24
1987	12	-0.69	-0.51	-0.08	-0.22	-0.84	-0.63	-0.43	-0.62	-0.82	0.25	0.33	0.25	-0.73	-0.19	-0.05	-0.21
1988	1	-0.58	-0.69	-0.04	-0.2	-0.46	-0.96	-0.29	-0.6	-0.3	-0.11	0.38	0.29	-0.47	-0.49	0.04	-0.17
1988	2	0.18	-0.97	-0.18	-0.09	0.17	-0.92	-0.25	-0.49	-1	-1.07	0.41	0.32	-0.23	-0.88	0.05	-0.09
1988	3	1.15	0.14	-0.32	0.1	1.35	0.09	-0.41	-0.22	-0.1	-0.84	0.2	0.29	0.69	-0.21	-0.09	0.05
1988	4	-0.06	-0.19	-0.68	-0.05	0.09	-0.03	-0.87	-0.23	-1.28	-1.26	-0.47	0.11	-0.39	-0.5	-0.59	-0.04
1988	5	0.15	0.16	-0.75	-0.14	0.16	0.18	-0.69	-0.19	-0.65	-0.86	-1.36	0.16	0.01	-0.07	-0.75	0.05
1988	6	-0.44	-0.08	-0.36	-0.46	-0.41	0.01	-0.41	-0.6	-1.6	-1.59	-1.81	-0.59	-0.65	-0.42	-0.71	-0.37
1988	7	1.02	0.91	0.87	0.21	0.9	0.92	0.93	0.06	-0.96	-1.31	-1.41	-1.04	0.34	0.19	0.13	-0.21
1988	8	0.95	0.9	0.92	0.37	0.71	0.72	0.78	0.24	-0.74	-1.04	-1.16	-1.54	0.22	0.18	0.15	-0.29
1988	9	0.96	0.69	0.81	0.67	0.75	0.45	0.66	0.4	-0.05	-0.82	-0.85	-1.11	0.57	0.2	0.29	0.09
1988	10	0.6	1.03	0.97	0.96	0.01	0.59	0.62	0.6	0.06	-0.6	-0.86	-0.9	0.34	0.42	0.32	0.29
1988	11	0.29	0.92	0.86	0.88	-0.09	0.5	0.53	0.58	-0.07	-0.68	-0.95	-1.02	0.21	0.27	0.22	0.21
1988	12	0.3	1.04	0.74	0.86	-0.77	0.58	0.31	0.51	-0.52	-0.17	-0.92	-0.95	-0.37	0.48	0.13	0.21
1989	1	-0.67	0.5	0.98	0.92	-0.43	-0.04	0.57	0.6	-0.12	0.02	-0.61	-0.87	-0.44	0.27	0.39	0.28
1989	2	1.12	0.45	0.99	0.94	0.8	0.06	0.58	0.61	1.59	0.17	-0.5	-0.78	1.19	0.4	0.38	0.33
1989	3	1.04	0.82	1.16	0.84	0.78	-0.03	0.67	0.4	0.78	-0.11	-0.08	-0.83	0.91	0.21	0.6	0.24
1989	4	1.28	1.01	0.86	1.18	0.68	0.47	0.1	0.63	1.04	0.86	0.32	-0.36	1.05	0.82	0.57	0.58
1989	5	0.71	0.91	0.73	1.08	0.19	0.39	0.1	0.52	-0.22	0.25	-0.01	-0.59	0.33	0.6	0.49	0.41
1989	6	0.91	1.08	1.21	1.34	0.5	0.64	0.42	0.79	0.66	0.78	0.47	0.17	0.71	0.86	0.73	0.83
1989	7	1.01	1.29	1.25	1.3	-0.19	-0.03	-0.08	-0.07	0.87	1.07	1.03	0.66	0.55	0.79	0.73	0.76
1989	8	1.16	1.29	1.37	1.36	-0.25	-0.23	-0.15	-0.24	1.22	1.15	1.26	0.97	0.68	0.75	0.85	0.83
1989	9	0.82	1.13	1.23	1.32	-0.56	-0.29	-0.19	-0.35	0.85	0.99	1.07	0.93	0.32	0.61	0.72	0.63
1989	10	0.1	0.8	1.02	1.01	-0.55	-0.51	-0.41	-0.44	0.18	0.66	0.82	0.79	-0.04	0.35	0.54	0.5
1989	11	-0.32	0.9	1.06	1.17	-0.44	-0.41	-0.37	-0.28	-0.1	0.92	0.83	0.92	-0.22	0.48	0.56	0.67
1989	12	-0.54	0.72	1.05	1.15	-0.4	-0.65	-0.35	-0.26	-0.11	0.78	0.92	0.99	-0.17	0.3	0.59	0.69
1990	1	1.02	0.25	0.88	1.09	0.57	-0.47	-0.44	-0.34	1.15	0.35	0.78	0.93	0.91	0.11	0.44	0.63
1990	2	0.99	-0.14	0.95	1.1	0.3	-0.3	-0.35	-0.31	1.52	0.12	1.02	0.94	0.94	-0.04	0.55	0.63
1990	3	0.45	-0.12	0.78	1.06	-0.02	-0.31	-0.62	-0.34	0.63	0.11	0.85	0.98	0.33	0.05	0.34	0.61
1990	4	0.92	1.21	0.53	1.01	0.89	1.03	-0.14	-0.25	0.4	0.84	0.39	0.84	0.69	0.99	0.32	0.56
1990	5	0.61	0.77	0.25	1.06	0.83	0.84	0.32	-0.03	0.62	0.94	0.36	1.14	0.74	0.9	0.42	0.79
1990	6	0.91	0.96	0.84	1.08	0.92	0.86	0.72	-0.11	1.16	1.18	1.02	1.18	1.01	1.02	0.95	0.81
1990	7	0.85	1.05	1.2	0.94	0.79	1.01	1.14	0.51	0.37	0.45	0.61	0.52	0.7	0.84	0.98	0.73
1990	8	0.46	0.59	0.69	0.43	0.55	0.9	0.99	0.77	-0.39	-0.19	-0.06	-0.18	0.12	0.4	0.5	0.33
1990	9	0.24	0.57	0.62	0.54	0.53	0.86	0.86	0.8	-1.42	-0.74	-0.68	-0.8	-0.29	0.23	0.26	0.22
1990	10	-0.19	0.45	0.62	0.72	0.43	0.72	0.9	0.98	-1.35	-0.8	-0.73	-0.62	-0.43	0.14	0.27	0.36
1990	11	0.18	0.41	0.54	0.63	0.2	0.48	0.78	0.86	-0.92	-0.88	-0.71	-0.59	-0.12	-0.04	0.21	0.3
1990	12	-0.33	0.14	0.51	0.55	-0.23	0.44	0.78	0.78	-0.13	-1.45	-0.76	-0.7	-0.23	-0.36	0.17	0.2
1991	1	-0.43	-0.26	0.42	0.58	-0.87	0.31	0.64	0.81	0.23	-1.31	-0.76	-0.69	-0.47	-0.52	0.09	0.22
1991	2	-0.12	0.1	0.4	0.52	-0.02	0.2	0.47	0.78	-1.19	-1.1	-0.96	-0.79	-0.54	-0.25	-0.09	0.16
1991	3	-0.21	-0.46	0.12	0.48	0.16	-0.09	0.47	0.8	-0.71	-0.45	-1.5	-0.84	-0.32	-0.38	-0.39	0.13
1991	4	-0.65	-0.67	-0.42	0.3	-0.34	-0.57	0.3	0.6	-1.12	-0.85	-1.57	-0.96	-0.66	-0.75	-0.66	-0.04
1991	5	0.7	0.62	0.4	0.54	-0.37	-0.34	-0.08	0.31	0.38	0.12	-0.75	-0.83	0.35	0.2	-0.04	-0.01
1991	6	0.95	0.85	0.8	0.46	-0.06	-0.02	-0.12	0.41	1.11	0.92	0.71	-0.9	0.7	0.59	0.48	-0.1
1991	7	0.06	-0.11	-0.16	-0.37	-1.05	-1.13	-1.16	-0.55	0.51	0.16	0.16	-1.03	0.01	-0.19	-0.24	-0.58
1991	8	-0.79	-0.34	-0.36	-0.28	-0.93	-0.96	-0.94	-0.8	0.07	0.16	0.02	-0.53	-0.44	-0.23	-0.28	-0.36
1991	9	-1.34	-0.66	-0.68	-0.74	-1.07	-0.99	-0.98	-0.98	-0.67	-0.13	-0.22	-0.32	-0.85	-0.41	-0.45	-0.51
1991	10	-1.01	-0.67	-0.78	-0.82	-0.05	-0.78	-0.82	-0.88	-0.64	-0.18	-0.42	-0.42	-0.5	-0.37	-0.5	-0.55
1991	11	-0.91	-1.14	-0.77	-0.78	0	-0.73	-0.82	-0.81	-0.95	-0.5	-0.41	-0.52	-0.58	-0.67	-0.5	-0.55
1991	12	-0.17	-1.34	-0.69	-0.72	0.94	-0.82	-0.76	-0.74	-0.72	-0.85	-0.3	-0.39	-0.02	-0.84	-0.41	-0.45
1992	1	0.43	-0.96	-0.63	-0.75	0.16	-0.02	-0.71	-0.76	-0.1	-0.69	-0.2	-0.43	0.13	-0.5	-0.35	-0.48
1992	2	0.38	-0.81	-1.08	-0.73	1.12	0.24	-0.58	-0.67	-0.25	-0.98	-0.51	-0.42	0.49	-0.46	-0.6	-0.43
1992	3	0.43	0.01	-1.27	-0.63	0.99	1.25	-0.64	-0.58	0.42	-0.46	-0.78	-0.25	0.66	0.26	-0.72	-0.3
1992	4	-0.28	-0.1	-1.01	-0.69	0.41	0.47	0.08	-0.6	-0.1	-0.21	-0.72	-0.24	0.11	0.13	-0.45	-0.32
1992	5	0.5	0.54	-0.33	-0.79	0.04	0.26	0.13	-0.58	0.71	0.61	-0.5	-0.31	0.46	0.53	-0.13	-0.4
1992	6	0.66	0.7	0.67	-0.72	0.95	1.07	1.39	-0.11	0.86	0.89	0.45	-0.34	0.73	0.83	0.76	-0.24
1992	7	1.17	1	1.04	0.09	1.13	1.17	1.23	0.88	0.56	0.5	0.42	-0.25	0.81	0.78	0.78	0.2
1992	8	0.97	1.02	1.06	0.52	1.09	0.93	1.07	0.92	0.12	0.31	0.25	-0.32	0.55	0.63	0.67	0.29
1992	9	0.6	0.82	0.85	0.81	0.4	0.81	0.94	1.11	-0.33	0.08	0.13	-0.11	0.07	0.4	0.48	0.44
1992	10	0.27	0.95	0.86	0.9	-0.01	0.79	0.87	0.89	-0.05	0.28	0.24	0.18	-0.08	0.47	0.49	0.48
1992	11	-0.18	0.67	0.8	0.84	-0.31	0.77	0.73	0.84	0.01	0.02	0.19	0.13	-0.32	0.27	0.4	0.44
1992	12	-0.35	0.48	0.73	0.76	-0.62	0.19	0.63	0.76	-0.12	-0.35	0.05	0.11	-0.4	-0.05	0.29	0.38
1993	1	-0.87	0.13	0.87	0.77	-0.5	-0.07	0.75	0.82	-0.53	-0.15	0.22	0.19	-0.54	-0.16	0.42	0.43
1993	2	0.18	-0.19	0.67	0.79	-0.1	-0.33	0.75	0.72	1.82	0.29	0.19	0.35	0.69	-0.19	0.33	0.45
1993	3	0.36	-0.11	0.53	0.77	0.09	-0.43	0.19	0.63	1.58	0.71	-0.08	0.27	0.78	0.11	0.08	0.4
1993	4	-0.4	-0.73	-0.01	0.77	-0.35	-0.55	-0.22	0.64	0.56	0.19	-0.06	0.27	-0.02	-0.26	-0.2	0.38
1993	5	-0.11	-0.08	-0.26	0.52	0.13	0.09	-0.21	0.67	0.06	0.48	0.19	0.1	-0.04	0.12	-0.22	0.21
1993	6	0.7	0.72	0.6	0.75	0.73	0.68	0.41	0.49	0.19	0.66	0.52	-0.09	0.37	0.56	0.37	0.15
1993	7	0.74	0.56	0.44	0.5	0.95	0.82	0.74	0.47	0.41	0.52	0.41	0.25	0.58	0.53	0.44	0.21
1993	8	0.86	0.72	0.71	0.56	1.36	1.26	1.26	0.96	0.99	0.95	1.09	0.97	1	0.88	0.94	0.7
1993	9	0.05	0.35	0.38	0.32	0.82	1.03	1.03	0.88	0.7	0.7	0.93	0.92	0.55	0.63	0.74	0.65
1993	10	0.03	0.53	0.41	0.34	0.89	1.19	1.13	1.07	0.68	0.71	0.77	0.7	0.57	0.76	0.73	0.68
1993	11	-0.63	0.47	0.41	0.41	0.14	1.19	1.13	1.12	0.03	0.8	0.78	0.92	-0.08	0.8	0.73	0.79
1993	12	0.33	0.09	0.38	0.42	1.05	1.01	1.16	1.17	0.19	0.71	0.72	0.94	0.52	0.64	0.69	0.81
1994	1	0.15	0.01	0.55	0.43	0.07	0.88	1.19	1.13	1.34	0.9	0.89	0.94	0.51	0.64	0.82	0.79
1994	2	0.11	-0.63	0.46	0.4	-0.06	0.1	1.16	1.11	-0.06	-0.01	0.78	0.78	-0.05	-0.12	0.78	0.71
1994	3	0.41	0.42	0.15	0.42	0.09	0.87	0.98	1.13	-0.44	-0.06	0.65	0.67	0.03	0.41	0.63	0.68
1994	4	0.61	0.62	0.22	0.64	0.69	0.66	0.98	1.26	0.59	1.16	0.97	0.95	0.39	0.6	0.7	0.85
1994	5	-0.86	-0.8	-1.03	0.2	-0.57	-0.55	-0.36	0.86	-0.49	-0.5	-0.26	0.63	-0.84	-0.81	-0.68	0.44
1994	6	-0.09	-0.01	0.09	0.09	0.22	0.22	0.54	0.86	0.75	0.61	0.58	0.88	-0.02	-0.03	0.1	0.46
1994	7	-0.87	-0.65	-0.64	-0.45	-0.76	-0.52	-0.55	0.14	-0.29	-0.14	0.15	0.55	-0.73	-0.58	-0.51	-0.01
1994	8	-0.94	-1.2	-1.21	-1.4	-0.71	-0.89	-0.9	-0.86	-0.3	-0.57	-0.6	-0.56	-0.65	-0.98	-1.01	-1.02
1994	9	-1.36	-1.26	-1.21	-1.15	-1.04	-0.79	-0.77	-0.62	-0.93	-0.54	-0.6	-0.61	-0.99	-0.95	-0.95	-0.87
1994	10	-1.03	-1.27	-1.13	-1.11	-0.51	-0.83	-0.7	-0.71	-0.73	-0.74	-0.64	-0.45	-0.71	-0.99	-0.91	-0.85
1994	11	0.05	-0.82	-1.06	-1.05	0.58	-0.48	-0.65	-0.66	0.07	-0.27	-0.48	-0.5	0.26	-0.51	-0.8	-0.83
1994	12	0.73	-1.17	-1.1	-1.04	0.48	-0.96	-0.72	-0.71	0.81	-0.61	-0.26	-0.32	0.7	-0.79	-0.77	-0.77
1995	1	0.35	-0.9	-1.19	-1.05	-0.13	-0.47	-0.82	-0.69	1.52	-0.36	-0.45	-0.35	0.68	-0.5	-0.84	-0.77
1995	2	0.66	0.12	-0.75	-0.99	0.8	0.64	-0.41	-0.58	1.55	0.3	-0.11	-0.32	1.03	0.41	-0.39	-0.7
1995	3	0.19	0.7	-1.13	-1.06	0.46	0.62	-0.9	-0.67	-0.15	0.64	-0.67	-0.31	0.2	0.71	-0.76	-0.75
1995	4	-0.25	0.25	-0.91	-1.18	0.57	0.72	-0.18	-0.63	-1.07	0.19	-0.69	-0.69	-0.35	0.35	-0.57	-0.89
1995	5	-1.35	-1.11	-0.67	-1.12	-0.52	-0.23	0.35	-0.42	-1.34	-0.83	-0.46	-0.57	-1.09	-0.74	-0.27	-0.72
1995	6	-1.07	-0.98	-0.67	-1.39	-0.85	-0.63	-0.43	-0.97	-1.07	-1.07	-0.48	-1.08	-0.95	-0.85	-0.49	-1.04
1995	7	-0.83	-0.86	-0.72	-1.25	-1.17	-0.85	-0.82	-0.94	-0.08	-0.41	-0.01	-0.61	-0.6	-0.66	-0.46	-0.86
1995	8	0	-0.58	-0.53	-0.49	-0.72	-0.64	-0.57	-0.33	0.44	-0.07	0.07	0.05	-0.07	-0.46	-0.37	-0.26
1995	9	-0.3	-0.78	-0.76	-0.62	-0.55	-0.74	-0.72	-0.66	0.16	-0.3	-0.35	-0.15	-0.27	-0.65	-0.65	-0.5
1995	10	-0.27	-0.74	-0.75	-0.67	-0.06	-0.78	-0.59	-0.57	0.48	0.24	0.02	0.26	-0.11	-0.48	-0.53	-0.4
1995	11	-0.76	-0.47	-0.88	-0.83	-0.18	-0.72	-0.71	-0.63	0.15	0.34	-0.08	0.05	-0.4	-0.32	-0.63	-0.55
1995	12	-0.42	-0.4	-0.86	-0.83	0.58	-0.42	-0.62	-0.59	1.06	0.42	-0.04	-0.08	0.3	-0.21	-0.58	-0.57
1996	1	-0.54	-0.35	-0.79	-0.8	0.17	-0.04	-0.77	-0.57	-1.02	0.31	0.15	-0.08	-0.32	-0.16	-0.5	-0.55
1996	2	0.47	-0.66	-0.42	-0.83	0.98	0.06	-0.63	-0.61	-0.19	0.07	0.33	-0.08	0.49	-0.28	-0.27	-0.58
1996	3	0.65	0	-0.27	-0.75	0.02	0.5	-0.42	-0.62	0.68	1.18	0.53	0.09	0.51	0.51	-0.12	-0.5
1996	4	0.18	-0.02	-0.29	-0.74	-0.44	-0.38	-0.19	-0.88	-0.23	-0.66	0.26	0.14	-0.13	-0.25	-0.21	-0.53
1996	5	-0.03	0.09	-0.57	-0.44	-0.66	-0.37	-0.39	-0.83	0.01	-0.03	0.03	0.33	-0.17	-0.04	-0.36	-0.34
1996	6	-0.71	-0.44	-0.65	-0.56	-1.15	-1.03	-0.75	-0.78	-0.13	0.13	0.55	0.37	-0.51	-0.29	-0.19	-0.31
1996	7	-0.54	-0.48	-0.54	-0.65	-0.68	-0.84	-0.81	-0.6	-0.03	-0.13	-0.32	0.1	-0.13	-0.18	-0.24	-0.16
1996	8	-0.74	-0.77	-0.72	-1.05	-0.59	-0.87	-0.76	-0.78	-0.39	-0.46	-0.51	-0.44	-0.3	-0.41	-0.37	-0.51
1996	9	-0.92	-1.11	-1	-1.07	-0.43	-0.86	-0.89	-0.75	-0.79	-0.76	-0.65	-0.42	-0.48	-0.65	-0.57	-0.5
1996	10	-1.09	-1.12	-1.08	-1.11	-0.46	-0.8	-0.95	-0.92	-0.8	-0.59	-0.64	-0.76	-0.81	-0.58	-0.63	-0.65
1996	11	-0.76	-1.05	-1.03	-0.98	-0.4	-0.72	-0.96	-0.87	-0.06	-0.42	-0.45	-0.48	-0.39	-0.46	-0.53	-0.49
1996	12	-0.14	-0.93	-1.12	-1.01	-0.46	-0.54	-0.94	-0.95	0.62	-0.6	-0.6	-0.48	0.06	-0.45	-0.61	-0.53
1997	1	0.46	-1.02	-1.07	-1.03	-0.25	-0.5	-0.84	-0.98	1.3	-0.57	-0.4	-0.46	0.63	-0.68	-0.49	-0.54
1997	2	0.21	-0.73	-1.01	-1	0.38	-0.33	-0.69	-0.93	0.87	0	-0.35	-0.37	0.37	-0.35	-0.42	-0.49
1997	3	-0.09	-0.23	-0.93	-1.12	0.49	-0.08	-0.45	-0.85	1.15	1	-0.42	-0.44	0.47	0.25	-0.36	-0.53
1997	4	0.36	0.53	-0.87	-0.94	1.02	0.81	-0.15	-0.56	0.59	1.11	-0.45	-0.31	0.54	0.79	-0.51	-0.36
1997	5	-0.42	-0.35	-0.91	-1.08	0.98	0.98	0.4	-0.2	-0.56	-0.36	-0.41	-0.63	-0.11	-0.04	-0.39	-0.4
1997	6	-0.84	-0.8	-0.9	-1.16	0.51	0.59	0.4	-0.15	-0.9	-0.45	-0.22	-0.8	-0.51	-0.34	-0.34	-0.52
1997	7	-1.07	-0.88	-0.79	-1.33	-0.49	-0.08	-0.14	-0.48	-0.67	-0.48	-0.28	-0.87	-0.7	-0.49	-0.38	-0.89
1997	8	-1.51	-1.55	-1.53	-1.67	-1.49	-0.83	-0.79	-0.89	-0.85	-1.1	-1.07	-1.02	-1.26	-1.19	-1.17	-1.24
1997	9	-1.44	-1.7	-1.69	-1.65	-1.52	-1.15	-1.09	-1.16	-1.06	-1.34	-1.2	-1.16	-1.27	-1.39	-1.32	-1.31
1997	10	-1.83	-1.97	-1.85	-1.78	-1.48	-1.42	-1.14	-1.16	-1.51	-1.56	-1.41	-1.3	-1.58	-1.6	-1.45	-1.37
1997	11	-1.31	-1.83	-1.86	-1.85	-1.23	-1.69	-1.2	-1.17	-1.06	-1.28	-1.45	-1.43	-1.09	-1.54	-1.49	-1.49
1997	12	-1.24	-1.62	-1.83	-1.82	-0.74	-1.58	-1.22	-1.15	-0.52	-1.18	-1.45	-1.31	-0.81	-1.39	-1.5	-1.43
1998	1	-0.03	-1.82	-1.93	-1.82	-0.04	-1.44	-1.42	-1.14	0.66	-1.4	-1.49	-1.34	0.04	-1.57	-1.58	-1.43
1998	2	-0.01	-1.23	-1.79	-1.83	0.44	-1.04	-1.64	-1.16	0.37	-0.99	-1.23	-1.41	0.16	-1	-1.5	-1.47
1998	3	0.01	-1.03	-1.6	-1.78	0.43	-0.3	-1.51	-1.14	-0.34	-0.71	-1.24	-1.48	-0.09	-0.73	-1.4	-1.49
1998	4	-0.03	-0.08	-1.76	-1.85	-0.16	-0.15	-1.3	-1.32	-0.61	-0.23	-1.53	-1.56	-0.18	-0.16	-1.54	-1.54
1998	5	0.55	0.53	-0.6	-1.41	0.32	0.44	-0.4	-1.25	0.54	0.58	-0.63	-1.07	0.5	0.51	-0.45	-1.2
1998	6	-0.2	-0.17	-0.63	-1.41	-0.22	-0.02	-0.19	-1.35	0.46	0.31	-0.02	-0.92	0.18	0.18	-0.14	-1.07
1998	7	0.41	0.37	0.4	-1.01	0.18	0.18	0.18	-0.99	0.71	0.48	0.56	-0.72	0.56	0.48	0.5	-0.75
1998	8	0.9	1.01	1.03	0.51	0.49	0.66	0.77	0.25	0.88	1.01	1.01	0.33	0.94	1.07	1.1	0.59
1998	9	0.9	0.66	0.67	0.51	0.36	0.2	0.28	0.23	0.21	0.33	0.27	0.1	0.68	0.64	0.64	0.52
1998	10	0.37	0.56	0.52	0.54	0.03	0.19	0.14	0.17	-0.42	0.19	0.02	0.08	0.25	0.57	0.5	0.53
1998	11	-1.49	0.21	0.38	0.42	-1.63	-0.18	-0.02	0.07	-2.14	-0.28	-0.18	-0.17	-1.59	0.19	0.33	0.37
1998	12	-1.95	0.52	0.35	0.36	-1.54	0.06	-0.03	0.04	-2.03	-0.35	-0.15	-0.22	-1.74	0.3	0.34	0.33
1999	1	-2.17	0.08	0.37	0.34	-1.51	-0.15	0.08	0.03	-2.84	-0.86	-0.1	-0.26	-2.15	-0.05	0.37	0.31
1999	2	-1.51	-1.71	0.09	0.27	-1.17	-1.76	-0.28	-0.1	-2.09	-2.29	-0.44	-0.33	-1.48	-1.77	0.07	0.22
1999	3	-0.92	-2.06	0.4	0.24	-1.2	-1.81	-0.13	-0.19	-0.96	-2.29	-0.51	-0.29	-0.96	-1.93	0.15	0.22
1999	4	0.06	-0.83	0.09	0.37	-0.25	-0.79	-0.16	0.03	0.01	-1.3	-0.81	-0.12	0.09	-0.86	0	0.37
1999	5	-0.14	-0.46	-1.49	0.02	-0.1	-0.41	-1.39	-0.33	-0.09	-0.56	-2.01	-0.47	0.04	-0.3	-1.38	0.08
1999	6	0.14	-0.09	-0.88	0.41	0.23	-0.12	-0.68	-0.07	-0.78	-0.99	-1.88	-0.81	0.04	-0.2	-0.91	0.19
1999	7	0.01	-0.02	-0.3	0.06	0.19	0.1	-0.06	0.04	-0.06	-0.11	-0.57	-0.76	0.15	0.13	-0.18	0.08
1999	8	-0.38	-0.49	-0.62	-1.23	-0.18	-0.21	-0.32	-0.91	-0.14	-0.28	-0.49	-1.54	-0.12	-0.15	-0.29	-0.96
1999	9	-0.81	-0.67	-0.78	-1.15	-0.31	-0.23	-0.43	-0.71	-0.51	-0.82	-0.95	-1.47	-0.5	-0.42	-0.55	-0.92
1999	10	-0.88	-0.61	-0.58	-0.77	-0.31	-0.13	-0.19	-0.32	-1.01	-0.77	-0.78	-1.08	-0.62	-0.35	-0.33	-0.55
1999	11	-0.04	-0.45	-0.5	-0.6	0.15	-0.08	-0.12	-0.22	-0.78	-0.58	-0.65	-0.81	-0.14	-0.23	-0.22	-0.34
1999	12	0.75	-0.63	-0.5	-0.6	0.73	-0.12	-0.05	-0.24	0.58	-0.33	-0.67	-0.8	0.84	-0.26	-0.21	-0.34
2000	1	0	-0.86	-0.6	-0.57	0.12	-0.3	-0.12	-0.18	0.39	-0.96	-0.73	-0.73	0.27	-0.56	-0.31	-0.29
2000	2	-0.55	-0.16	-0.49	-0.53	0.02	0.12	-0.09	-0.11	-0.2	-0.83	-0.6	-0.67	-0.31	-0.22	-0.25	-0.24
2000	3	-0.34	0.43	-0.66	-0.54	0.35	0.71	-0.05	0.01	-0.69	0.19	-0.44	-0.75	-0.33	0.53	-0.3	-0.25
2000	4	-0.57	-0.45	-0.98	-0.69	0.61	0.69	-0.06	0.01	-1.62	-1.25	-1.38	-1.04	-0.46	-0.22	-0.66	-0.39
2000	5	-0.97	-1	-0.76	-0.77	-0.44	-0.36	-0.19	-0.22	-1.79	-1.81	-1.76	-1.22	-1.01	-1.03	-0.84	-0.6
2000	6	-0.33	-0.4	-0.07	-0.68	-0.19	-0.04	0.21	-0.14	0.12	-0.06	0.11	-0.4	-0.32	-0.39	-0.06	-0.47
2000	7	-0.67	-0.8	-0.77	-1.14	-0.91	-0.65	-0.63	-0.69	1.34	0.93	0.93	-0.04	-0.26	-0.34	-0.29	-0.67
2000	8	-0.04	-0.34	-0.38	-0.37	-0.26	-0.43	-0.44	-0.4	1.5	0.96	0.91	0.41	0.25	-0.08	-0.12	-0.23
2000	9	-0.04	-0.21	-0.26	-0.09	-0.55	-0.63	-0.56	-0.4	1.14	1.04	0.95	1.05	0.23	-0.01	-0.05	0.14
2000	10	0.67	-0.01	-0.13	-0.12	-0.15	-0.72	-0.53	-0.53	0.63	1.28	1.01	1.01	0.43	0.09	0.02	0.04
2000	11	0.47	0.2	-0.1	-0.14	-0.18	-0.41	-0.49	-0.5	0.46	1.44	0.98	0.94	0.33	0.32	0.03	-0.01
2000	12	0.63	0.08	-0.1	-0.14	0.51	-0.5	-0.57	-0.5	0.47	1.18	1.08	1	0.44	0.28	0.05	0.01
2001	1	-0.14	0.62	-0.03	-0.15	-0.47	-0.19	-0.72	-0.55	-0.05	0.59	1.26	0.99	-0.15	0.39	0.07	0
2001	2	-0.72	0.3	0.14	-0.16	-0.99	-0.39	-0.48	-0.55	0.52	0.47	1.44	0.99	-0.41	0.2	0.28	-0.01
2001	3	-1.88	-0.62	-0.17	-0.33	-1.12	-0.3	-0.62	-0.68	-0.43	0.14	1.12	1	-1.17	-0.34	0.13	-0.11
2001	4	-1.38	-1.24	0.24	-0.29	-0.45	-0.56	-0.27	-0.79	-1.02	-0.99	0.28	1.08	-1.04	-0.98	0.09	-0.13
2001	5	-1.47	-1.53	-0.64	-0.27	-0.96	-1.1	-0.87	-0.7	-1.26	-1.11	-0.24	1.18	-1.2	-1.22	-0.54	-0.05
2001	6	-0.84	-1.29	-1.06	-0.48	-0.59	-0.96	-0.69	-0.8	-0.9	-1.01	-0.77	0.71	-0.76	-1.07	-0.88	-0.2
2001	7	-1.4	-1.64	-1.66	-0.82	-1.23	-1.31	-1.33	-1.05	-1.47	-1.73	-1.87	-0.82	-1.39	-1.59	-1.64	-0.97
2001	8	-0.67	-1.2	-1.26	-0.97	-0.37	-0.64	-0.74	-0.78	-1.22	-1.53	-1.56	-1.14	-0.78	-1.15	-1.23	-0.99
2001	9	-0.11	-0.47	-0.71	-0.6	0.42	0.15	0.06	0.12	-1.52	-1.64	-1.7	-1.75	-0.48	-0.74	-0.89	-0.86
2001	10	0.44	-0.62	-0.86	-0.86	1.1	0.08	0.01	0.04	-0.87	-1.56	-1.68	-1.76	0.16	-0.79	-0.95	-0.97
2001	11	0.45	-0.41	-0.88	-0.93	1.06	0.29	0.02	-0.01	-0.92	-1.49	-1.74	-1.78	0.04	-0.64	-0.97	-1.02
2001	12	-1.13	-0.35	-0.7	-0.92	-0.68	0.29	0.06	-0.04	-0.05	-1.51	-1.66	-1.72	-0.61	-0.61	-0.86	-1
2002	1	-0.64	0.35	-0.67	-0.91	-0.27	1.07	0.08	0	-0.67	-0.98	-1.64	-1.74	-0.53	0.07	-0.83	-0.99
2002	2	-0.53	0.31	-0.45	-0.92	-0.89	0.94	0.23	-0.04	-0.08	-0.93	-1.48	-1.74	-0.4	-0.02	-0.66	-1
2002	3	-0.63	-1.24	-0.42	-0.76	-0.46	-0.76	0.27	0.04	-1.16	-0.54	-1.61	-1.74	-0.61	-0.78	-0.66	-0.9
2002	4	-0.1	-0.36	0.26	-0.68	0.17	0.09	1.07	0.13	-0.77	-1.09	-1.19	-1.73	-0.07	-0.3	0.03	-0.82
2002	5	0.78	0.65	0.73	-0.18	0.33	0.08	0.94	0.25	0.6	0.56	-0.55	-1.3	0.68	0.56	0.4	-0.45
2002	6	0.95	0.77	0.4	0.14	0.31	0.12	-0.04	0.58	0.67	0.43	0.25	-1.25	0.8	0.64	0.38	-0.12
2002	7	-0.26	-0.35	-0.41	0.05	-0.79	-0.77	-0.73	0.48	-0.53	-0.76	-0.94	-1.4	-0.3	-0.37	-0.45	-0.11
2002	8	-0.78	-0.4	-0.44	-0.21	-0.94	-0.75	-0.81	0.02	-0.7	-0.53	-0.57	-1.04	-0.56	-0.28	-0.32	-0.19
2002	9	-1.62	-0.93	-1	-1.19	-1.6	-1.09	-1.15	-1.19	-1.17	-0.78	-0.91	-0.99	-1.28	-0.67	-0.73	-0.84
2002	10	-1.17	-1.03	-1.03	-1.09	-1.19	-1.26	-1.21	-1.2	-0.55	-0.78	-0.95	-1.05	-0.85	-0.78	-0.79	-0.85
2002	11	-1.41	-1.35	-0.98	-1.03	-1.39	-1.26	-1.1	-1.15	-0.9	-1.09	-0.93	-0.95	-1.28	-1.02	-0.74	-0.78
2002	12	-0.31	-1.62	-0.96	-1.04	-0.08	-1.6	-1.1	-1.15	-0.27	-1.23	-0.83	-0.96	-0.33	-1.33	-0.71	-0.78
2003	1	-0.27	-1.19	-1.06	-1.06	-0.12	-1.19	-1.25	-1.18	-0.33	-0.62	-0.82	-0.98	-0.26	-0.89	-0.8	-0.8
2003	2	-0.96	-1.56	-1.41	-1.05	-0.83	-1.57	-1.3	-1.14	-0.72	-1.02	-1.14	-0.98	-0.86	-1.43	-1.08	-0.8
2003	3	-0.82	-0.77	-1.71	-1.05	-0.89	-0.61	-1.66	-1.14	-1.22	-0.8	-1.38	-0.97	-1.05	-0.86	-1.47	-0.82
2003	4	-0.7	-0.75	-1.32	-1.15	-0.97	-0.93	-1.35	-1.35	-0.91	-1.01	-0.86	-0.98	-0.94	-0.98	-1.13	-0.95
2003	5	0.2	-0.02	-1.13	-1.22	0.13	-0.1	-1.06	-1.18	-0.19	-0.37	-1.06	-1.21	0.06	-0.16	-1.1	-1
2003	6	0.09	-0.15	-0.3	-1.41	0.1	-0.14	-0.2	-1.5	-0.38	-0.68	-0.82	-1.43	0.14	-0.13	-0.3	-1.19
2003	7	0	-0.21	-0.25	-0.99	-0.14	-0.39	-0.42	-1.15	0.38	0.08	-0.03	-0.52	0.27	0.01	-0.05	-0.64
2003	8	0.45	0.43	0.35	-0.35	0.68	0.65	0.61	-0.02	0.55	0.44	0.33	-0.19	0.57	0.52	0.43	-0.19
2003	9	0.41	0.39	0.27	0.19	0.36	0.26	0.16	0.13	0.91	0.69	0.54	0.44	0.41	0.44	0.3	0.2
2003	10	0.66	0.45	0.28	0.25	0.6	0.27	0.1	0.08	0.85	0.81	0.65	0.58	0.36	0.48	0.27	0.22
2003	11	0.15	0.37	0.38	0.31	-1.22	0.06	0.09	0.03	0.85	0.81	0.73	0.65	-0.26	0.35	0.34	0.26
2003	12	0.4	0.47	0.44	0.32	-0.74	0.19	0.14	0.04	0.79	1.05	0.83	0.69	0	0.37	0.42	0.28
2004	1	0.5	0.73	0.5	0.34	-0.11	0.55	0.27	0.1	0.79	0.93	0.88	0.72	0.33	0.39	0.51	0.31
2004	2	0.26	0.17	0.39	0.4	0.41	-1.09	0.12	0.15	0.69	0.87	0.84	0.77	0.41	-0.19	0.39	0.38
2004	3	0.36	0.5	0.52	0.48	0.29	-0.27	0.29	0.23	0.33	0.76	1.08	0.85	0.46	0.27	0.46	0.49
2004	4	-0.17	0.02	0.61	0.41	0.34	0.25	0.6	0.32	-0.65	-0.21	0.74	0.74	-0.06	0.07	0.34	0.47
2004	5	-0.43	-0.4	-0.18	0.17	0.39	0.5	-0.38	0.32	0.05	0.19	0.78	0.84	0.04	0.12	-0.04	0.39
2004	6	-0.3	-0.18	-0.05	0.28	0.52	0.57	0.51	0.58	-0.02	0.05	0.38	1.05	0.1	0.22	0.27	0.48
2004	7	-0.35	-0.46	-0.37	0.18	0.01	0.08	0.11	0.45	0.13	-0.05	0.05	0.72	0	-0.06	0	0.24
2004	8	-0.52	-0.71	-0.68	-0.6	-0.43	-0.15	-0.06	-0.61	-0.3	-0.32	-0.29	0.21	-0.36	-0.33	-0.29	-0.37
2004	9	-0.47	-0.58	-0.51	-0.43	-0.56	-0.18	-0.09	-0.23	0.55	0.49	0.53	0.72	-0.19	-0.09	0	-0.01
2004	10	-0.26	-0.44	-0.49	-0.41	-0.13	-0.09	-0.02	-0.04	0.68	0.53	0.43	0.49	0.02	-0.01	-0.01	0.02
2004	11	0.45	-0.31	-0.47	-0.43	0.37	-0.27	0.02	0.07	1.42	0.55	0.55	0.57	0.73	0.01	0.06	0.09
2004	12	0.51	-0.36	-0.47	-0.41	0.82	-0.39	-0.03	0.06	0.42	0.62	0.57	0.6	0.54	-0.08	0.01	0.1
2005	1	1.05	-0.11	-0.33	-0.37	1.05	0.04	0.01	0.08	1.48	0.88	0.7	0.61	1.13	0.2	0.12	0.11
2005	2	1.06	0.56	-0.2	-0.37	1.11	0.55	-0.16	0.11	0.4	1.38	0.56	0.57	0.68	0.78	0.06	0.11
2005	3	0.35	0.54	-0.29	-0.43	1.1	1.14	-0.23	0.1	-0.05	0.28	0.58	0.54	0.44	0.62	-0.01	0.07
2005	4	-0.88	-0.2	-0.32	-0.47	0.21	0.58	0.07	0.03	-0.51	0.48	0.74	0.59	-0.32	0.31	0.12	0.06
2005	5	-0.78	-0.47	-0.02	-0.47	0.04	0.28	0.32	-0.16	-0.52	-0.39	1.08	0.37	-0.32	-0.15	0.46	-0.05
2005	6	-0.86	-0.71	-0.55	-0.63	-0.44	-0.11	0.13	-0.36	-0.36	-0.38	-0.23	0.4	-0.58	-0.44	-0.27	-0.28
2005	7	-0.11	-0.34	-0.18	-0.36	0.5	0.54	0.69	0.43	0.39	0.24	0.5	0.81	0.07	0	0.17	0.09
2005	8	0.22	-0.11	0	0.14	0.44	0.5	0.63	0.71	1.04	0.82	0.82	1.4	0.44	0.32	0.37	0.64
2005	9	0.29	-0.14	-0.09	0.01	0.21	0.01	0.16	0.34	0.61	0.36	0.33	0.4	0.31	-0.01	0.05	0.15
2005	10	0.15	0.05	-0.12	0.01	-0.41	0.13	0.19	0.3	0.93	0.86	0.76	0.92	0.25	0.22	0.17	0.3
2005	11	-0.1	0.1	-0.18	-0.07	-0.94	0.12	0.13	0.24	0.25	0.92	0.74	0.75	-0.38	0.21	0.1	0.16
2005	12	-0.14	0.26	-0.17	-0.12	-0.18	0.26	0.06	0.21	1.48	0.96	0.73	0.71	0.2	0.37	0.06	0.12
2006	1	-0.56	0.07	0	-0.16	-0.29	-0.45	0.12	0.17	-0.28	0.86	0.82	0.72	-0.51	0.14	0.16	0.11
2006	2	0.2	-0.03	0.15	-0.13	-0.15	-0.85	0.11	0.15	1	0.37	0.98	0.83	0.44	-0.25	0.26	0.17
2006	3	-0.42	-0.26	0.24	-0.19	0	-0.09	0.3	0.09	0.81	1.57	1.07	0.85	0.26	0.36	0.45	0.14
2006	4	-0.11	-0.25	0.07	-0.01	-0.58	-0.58	-0.56	0.02	0.68	0.39	0.95	0.88	0.11	-0.12	0.19	0.18
2006	5	-0.29	-0.16	-0.27	0.01	-0.57	-0.51	-1.09	-0.1	0.38	0.57	0.44	1.02	-0.16	-0.01	-0.35	0.15
2006	6	-0.67	-0.65	-0.76	-0.09	-1.11	-1	-1.03	-0.27	0	0.25	0.79	0.9	-0.65	-0.48	-0.42	0.04
2006	7	-1.15	-1.08	-1.15	-0.72	-1.22	-1.29	-1.34	-1.21	-0.89	-0.66	-0.82	0.12	-1.15	-1.03	-1.15	-0.69
2006	8	-1.05	-1.13	-1.1	-1.1	-1.66	-1.73	-1.72	-1.95	-1.74	-1.31	-1.29	-1.03	-1.51	-1.42	-1.4	-1.46
2006	9	-0.83	-1.07	-1.1	-1.12	-1.12	-1.61	-1.62	-1.54	-1.36	-1.21	-1.1	-0.8	-1.16	-1.36	-1.32	-1.25
2006	10	-0.44	-1.01	-1.03	-1.05	-1.23	-1.59	-1.68	-1.66	-0.84	-1.2	-1.05	-1.13	-0.92	-1.36	-1.31	-1.37
2006	11	-0.27	-1.06	-1.13	-1.1	-0.45	-1.57	-1.7	-1.69	-0.13	-1.41	-1.22	-1.2	-0.36	-1.42	-1.42	-1.4
2006	12	-0.12	-0.87	-1.07	-1.11	-0.67	-1.26	-1.72	-1.74	-0.37	-1.44	-1.25	-1.14	-0.45	-1.25	-1.42	-1.39
2007	1	-1.04	-0.56	-1.07	-1.09	-0.39	-1.25	-1.61	-1.69	-0.89	-0.98	-1.29	-1.12	-0.74	-1.01	-1.42	-1.37
2007	2	-0.88	-0.45	-1.11	-1.18	-1.37	-0.78	-1.67	-1.79	0.22	-0.12	-1.37	-1.19	-0.61	-0.49	-1.45	-1.46
2007	3	-0.45	-0.4	-0.9	-1.1	-1.03	-1.14	-1.35	-1.78	0.36	-0.22	-1.38	-1.21	-0.36	-0.62	-1.27	-1.44
2007	4	-0.09	-0.42	-0.55	-1.06	-0.9	-0.96	-1.44	-1.7	0.18	-0.19	-0.84	-1.21	-0.15	-0.41	-1	-1.41
2007	5	-0.48	-0.65	-0.66	-1.2	-0.79	-1.07	-1.11	-1.68	0.09	0.14	-0.04	-1.34	-0.45	-0.57	-0.68	-1.51
2007	6	-0.07	-0.18	-0.27	-0.87	-0.68	-1.02	-1.16	-1.46	0.99	0.94	0.81	-0.72	0.01	-0.14	-0.3	-1.15
2007	7	0.4	0.35	0.24	-0.08	-0.06	-0.32	-0.36	-1.07	1.93	2.07	1.94	0.97	0.74	0.7	0.61	-0.09
2007	8	0.35	0.1	0.03	-0.12	-0.12	-0.34	-0.48	-0.61	1.19	1.19	1.2	0.97	0.51	0.32	0.26	0.07
2007	9	0.09	0.06	0.01	0	-0.2	-0.46	-0.59	-0.67	0.17	0.6	0.62	0.55	0.18	0.15	0.11	0.04
2007	10	-0.42	0.09	0.09	0.02	-0.26	-0.3	-0.46	-0.47	-1.76	0.36	0.42	0.32	-0.71	0.13	0.11	0.05
2007	11	-0.33	0.21	0.03	-0.02	-0.2	-0.25	-0.46	-0.55	-1.63	0.28	0.26	0.27	-0.56	0.21	0.04	0
2007	12	-0.17	0.04	0.01	-0.03	0.51	-0.16	-0.39	-0.51	-1.5	-0.22	0.25	0.27	-0.4	0.05	0.05	0.01
2008	1	-0.78	-0.51	0.03	0.02	-0.3	-0.29	-0.32	-0.47	-1.42	-1.91	0.23	0.29	-0.83	-0.83	0.06	0.04
2008	2	1.27	-0.08	0.31	0.12	1.14	-0.06	-0.16	-0.37	0.67	-1.46	0.32	0.32	1.02	-0.37	0.29	0.12
2008	3	0.58	0.15	0.13	0.08	0.51	0.59	-0.11	-0.33	1.01	-0.82	-0.07	0.39	0.7	-0.02	0.16	0.15
2008	4	0.04	-0.22	-0.5	0.02	-0.4	-0.48	-0.39	-0.38	1.34	0.72	-1.49	0.49	0.24	-0.12	-0.76	0.09
2008	5	-0.47	-0.21	-0.34	0.14	-0.97	-0.65	-0.69	-0.53	0.65	0.72	-0.84	0.45	-0.41	-0.2	-0.61	0.1
2008	6	-0.06	0.08	0	0.12	-0.75	-0.57	-0.4	-0.49	0.05	0.33	-0.46	-0.08	-0.3	-0.11	-0.33	-0.01
2008	7	-0.37	-0.38	-0.47	-0.66	-1.12	-1.18	-1.24	-1.01	-0.6	-0.09	-0.36	-1.66	-0.7	-0.59	-0.74	-1.12
2008	8	-0.25	-0.43	-0.31	-0.39	-0.58	-0.97	-0.85	-0.85	0.31	0.52	0.56	-0.39	-0.13	-0.32	-0.24	-0.5
2008	9	-0.14	-0.13	-0.04	-0.08	-0.33	-0.73	-0.69	-0.59	0.34	0.3	0.44	0.04	-0.09	-0.26	-0.17	-0.28
2008	10	0.11	-0.14	-0.14	-0.19	0.27	-0.67	-0.76	-0.78	0.76	0.17	0.45	0.29	0.37	-0.22	-0.18	-0.28
2008	11	0.53	0.02	-0.14	-0.02	0.31	-0.39	-0.77	-0.66	-0.06	0.2	0.38	0.42	0.22	-0.04	-0.22	-0.14
2008	12	0.02	-0.13	-0.13	-0.04	-0.55	-0.39	-0.77	-0.72	0.13	0.37	0.32	0.46	0.05	-0.06	-0.23	-0.14
2009	1	-0.08	0.12	-0.14	-0.14	-0.55	0.17	-0.69	-0.82	-0.14	0.71	0.16	0.44	-0.13	0.29	-0.23	-0.18
2009	2	-1.46	0.27	-0.1	-0.25	-1.69	-0.28	-0.52	-0.95	-0.76	-0.2	0.15	0.33	-1.22	-0.02	-0.15	-0.3
2009	3	-0.67	-0.38	-0.21	-0.22	-1.38	-1.09	-0.51	-0.93	-0.61	-0.13	0.29	0.26	-0.78	-0.35	-0.19	-0.3
2009	4	-0.65	-0.58	-0.09	-0.29	-0.69	-0.83	-0.04	-0.8	-0.2	-0.26	0.63	0.1	-0.48	-0.46	0.13	-0.34
2009	5	-0.07	-0.36	0.1	-0.14	0.08	-0.33	-0.11	-0.41	0.54	0.37	0.05	0.28	0.11	-0.16	-0.01	-0.12
2009	6	-0.38	-0.52	-0.53	-0.36	-0.23	-0.7	-0.87	-0.54	0.36	0.21	0.16	0.39	-0.08	-0.3	-0.31	-0.22
2009	7	-0.35	-0.56	-0.56	-0.32	0.11	-0.12	-0.23	0	-0.11	-0.21	-0.28	0.36	-0.18	-0.35	-0.38	-0.07
2009	8	0.01	-0.08	-0.19	0.01	-0.15	0.06	-0.16	-0.12	0.05	0.16	0.06	0	0.09	0.11	-0.01	0.06
2009	9	0.12	-0.1	-0.17	-0.16	0.38	0.26	0.04	-0.03	-0.31	-0.16	-0.22	-0.26	0.08	0.02	-0.08	-0.08
2009	10	0.39	0.03	-0.11	-0.09	0.37	0.33	0.17	0.1	-0.3	-0.33	-0.39	-0.44	0.24	0.02	-0.09	-0.1
2009	11	0.21	0.03	-0.03	-0.11	0.45	0.18	0.28	0.08	-0.89	-0.49	-0.36	-0.46	-0.21	-0.04	-0.03	-0.13
2009	12	0.08	0.15	-0.06	-0.13	0.11	0.43	0.31	0.09	-0.98	-0.57	-0.39	-0.45	-0.33	0	-0.04	-0.14
2010	1	-0.41	0.33	-0.01	-0.15	-1.56	0.16	0.22	0.06	-0.66	-0.46	-0.42	-0.47	-0.79	0.1	-0.06	-0.17
2010	2	-1.68	-0.09	-0.09	-0.14	-1.63	0.07	0.01	0.13	-1.54	-1.1	-0.61	-0.47	-1.58	-0.49	-0.18	-0.15
2010	3	-0.96	-0.52	0.02	-0.18	-0.99	-0.49	0.26	0.16	-0.09	-0.96	-0.6	-0.42	-0.67	-0.7	-0.11	-0.15
2010	4	-0.37	-0.52	0.16	-0.11	0.05	-0.51	0.14	0.19	0.24	-0.21	-0.43	-0.4	0	-0.37	0.06	-0.08
2010	5	-0.04	-0.41	-0.19	-0.16	1.03	0.63	0.67	0.42	0.35	0.01	-0.84	-0.52	0.34	-0.03	-0.27	-0.08
2010	6	-0.38	-0.59	-0.58	-0.21	0.82	0.53	0.57	0.64	-0.28	-0.29	-0.8	-0.74	-0.03	-0.19	-0.37	-0.14
2010	7	0.12	0	0	0.18	1.12	1.05	0.92	0.82	0.83	0.84	0.68	0.27	0.54	0.5	0.4	0.4
2010	8	0.38	0.26	0.17	0.16	0.81	1.19	1.05	1.09	0.71	0.77	0.63	0.12	0.55	0.6	0.48	0.27
2010	9	0.49	0.18	0.08	0.13	0.54	0.94	0.78	0.83	0.7	0.53	0.5	0.23	0.48	0.41	0.33	0.25
2010	10	-0.1	0.14	0.05	0.04	-0.12	0.76	0.73	0.62	-0.44	0.29	0.31	0.19	-0.28	0.25	0.23	0.15
2010	11	-0.67	0.09	0	-0.09	-0.84	0.33	0.72	0.58	-0.92	0.16	0.23	0.1	-0.82	0.11	0.19	0.07
2010	12	-0.94	0.31	0.03	-0.07	-0.95	0.35	0.77	0.61	-1.48	0.33	0.18	0.16	-1.05	0.24	0.21	0.12

## Sheet: SDI at each hydro-station
	Wusheng (the Mainstream basin)				Xiaoheba (the Fu River basin)				Luoduxi (the Qu River basin)				Beibei (the whole Jialing River basin)
Year	3 months(time scale)	6	9	12	3	6	9	12	3	6	9	12	3	6	9	12
1961	2.51	1.76	1.05	1.06	2.68	1.47	0.84	0.99	1.18	0.24	-2.12	-1.41	2.21	1.22	0.02	0.37
1962	1.03	0.6	1.11	1.17	0.6	0.04	0.71	1.41	-0.1	0.11	1.19	1.09	0.5	0.23	1.19	1.28
1963	1.02	2.43	1.74	1.87	0.82	1.3	1.8	1.13	0.23	0.95	-0.01	1.35	0.66	1.78	1.17	1.69
1964	1.85	1.92	0.65	0	1.22	1.3	0.31	-0.52	0.61	0.82	0.83	1.16	1.36	1.42	0.91	0.61
1965	-0.55	-0.81	-0.25	0.51	-0.55	-1.15	-0.27	1.17	0.23	-0.15	-1.68	-1.77	-0.43	-0.85	-1.26	-0.24
1966	0.23	0.57	1.73	1.34	-0.28	-0.11	1.18	1.65	-1.44	0.96	2.12	0.71	-0.47	0.62	2.03	1.15
1967	1.43	2.01	0.6	1.23	1.25	1.5	-0.42	0.22	1.37	2.18	0.83	1.25	1.5	2.27	0.75	1.33
1968	1.07	0.96	-0.72	-0.78	0.26	-0.25	-1.19	-1.53	0.15	0.64	-1.54	-0.16	0.77	0.7	-1.46	-0.85
1969	-0.27	-0.14	-0.35	-0.04	-0.35	-0.32	-0.09	-0.26	1.14	0.72	-0.48	-0.25	0.63	0.33	-0.4	-0.25
1970	-0.43	-0.73	-0.92	-1.23	-1.42	-1.73	-1.25	-0.79	-0.04	-0.1	0.08	-0.21	-0.45	-0.67	-0.8	-0.97
1971	-0.37	-0.35	0.51	-0.7	-0.97	-0.7	0.98	-0.51	0.92	1.26	0.36	-0.5	0.15	0.36	0.51	-0.85
1972	-1.66	-1.41	-0.31	0.53	-2.45	-2.13	0.76	0.06	-0.44	-0.85	-0.68	0.54	-1.38	-1.3	-0.32	0.49
1973	0.09	-0.19	-1.24	-0.1	-0.04	-0.22	-0.88	0.08	-0.89	-1.16	0.08	1.31	-0.29	-0.61	-0.86	0.52
1974	0.58	0.14	0.31	1	0.07	-0.08	0.35	1.01	0.57	-0.02	0.38	0.81	0.3	-0.12	0.25	0.95
1975	1.83	1.42	0.35	0.57	1.92	1.3	-0.04	0.86	-0.39	-0.38	-0.41	-0.94	1.25	0.85	-0.1	0
1976	0.47	0.61	0.71	-0.44	0.83	0.94	0.74	0.3	0.27	0.74	-0.08	-1.04	0.31	0.71	0.32	-0.73
1977	-0.39	-0.62	-0.37	-0.36	0.13	-0.43	-0.59	-0.01	0.11	-0.63	0.15	-1.06	-0.23	-0.78	-0.46	-0.86
1978	-0.24	-0.56	-1.02	-0.92	0.15	-0.64	-1.18	-0.71	-1.88	-2.07	-1.04	-0.24	-1.17	-1.52	-1.68	-0.76
1979	-0.84	-0.75	0.59	0.38	-1.04	-0.99	0.4	-0.29	-1.15	-1.69	-0.22	0.81	-1.35	-1.49	-0.13	0.3
1980	0.16	-0.19	1.16	2.04	-0.86	-1.23	1.91	2.37	0.24	0.78	0.51	1.05	0.03	0.01	1.11	1.92
1981	0.24	0.45	-0.54	0.1	-0.03	-0.2	-0.33	-0.19	-0.45	-0.77	0.91	0.79	-0.28	-0.28	0.22	0.48
1982	0.53	0.39	1.1	1.45	0.5	0.36	0.84	0.98	1.31	0.98	1.68	2.24	1.17	0.79	1.43	2.09
1983	1.18	0.77	1.87	1.3	0.01	-0.25	1.68	0.95	0.71	-0.06	0.71	0.78	0.98	0.33	1.71	1.24
1984	0.18	0.24	0.36	0.3	-0.46	0.03	-0.19	-0.13	-0.4	-0.38	-0.07	0.24	-0.44	-0.21	0.22	0.31
1985	0.02	-0.08	-0.19	-1.13	-0.45	-0.38	-1.07	-2.08	0.32	0.47	0.25	-0.43	0.03	0.01	-0.09	-1.05
1986	-1.25	-1.76	0.1	-0.39	-1.54	-1.98	0.26	-0.55	0.07	-0.22	0.8	0.65	-0.81	-1.31	0.53	0.1
1987	-1.38	-1.07	0.15	0.42	-0.56	-0.47	0.79	0.79	0.14	-0.68	-1.57	-0.97	-0.86	-1.14	-0.48	0.04
1988	0.62	1.23	1.64	1.28	0.41	0.86	0.85	0.36	-0.35	0.57	0.96	0.57	0.02	0.78	1.56	1
1989	0.43	0.85	1.36	0.88	0.36	0.74	0.97	1.01	0.5	0.73	0.7	-0.4	0.31	0.6	0.99	0.29
1990	0.54	0.38	0.33	-0.71	0.46	0.63	-0.25	-1	-0.51	-1.19	0.34	-0.2	-0.12	-0.53	0.05	-0.79
1991	-1	-0.69	0.62	0.38	-0.06	0.5	2.04	1.2	-1.69	-0.8	0.45	0.28	-1.52	-0.67	1.01	0.47
1992	0.23	0.34	0.61	0.37	0.27	0.47	0.56	0.57	-1.02	-0.38	-0.01	0.44	-0.59	-0.23	0.21	0.45
1993	0.47	0.51	-0.45	-1.2	1.56	1.63	-0.2	-0.87	1.53	1.65	0.29	-0.51	1.15	1.11	-0.35	-1.17
1994	0.98	0.38	-1.03	-0.92	0.94	1.15	-0.32	0.23	2.3	1.69	-0.34	-0.29	1.86	1.02	-0.98	-0.74
1995	-0.75	-0.78	-1.58	-1.86	0.71	0.55	-0.84	-0.69	-0.61	-0.28	-0.68	-1.3	-0.71	-0.5	-1.33	-1.75
1996	-1.12	-0.57	-1.48	-2.35	0.03	1.39	0.05	-1.09	1.49	1.6	-0.47	-1.65	0.19	0.51	-1.12	-2.37
1997	-2.49	-2.24	0.21	0.43	-1.45	-1.27	-0.42	0.65	-2.04	-2.18	0.55	0.29	-2.92	-2.76	0.26	0.39
1998	-1.14	-0.92	0.29	-0.39	0.42	0.3	0.57	0.23	-2.46	-1.71	-1.17	-1.71	-1.5	-0.97	-0.3	-0.92
1999	0.14	0.02	-0.68	-0.37	1.37	1.61	-0.03	-0.6	-0.19	-1.27	0.95	0.78	0.52	0.4	0.35	0.1
2000	-0.18	-0.58	-2.18	-0.46	-0.04	-0.07	-2.09	0.14	0.07	-0.6	-2.39	-2.28	0.2	-0.17	-2.57	-1.28
2001	-0.1	-0.07	-0.47	-1.61	1.13	0.85	-0.48	-1.93	-0.27	-0.79	-0.4	-1.1	0.17	0.05	-0.18	-1.37
2002	-2.18	-2.2	-1.63	-0.48	-2.07	-1.84	-2.15	-0.8	-0.04	-0.24	0.11	0.99	-1.97	-2.29	-1.14	0.13
2003	0.27	0.26	-1.46	-1.38	-1.45	-0.81	-1.47	-1.83	0.81	0.56	-0.87	0.22	0.25	0.47	-1.34	-0.85
2004	-0.13	-0.18	-0.3	0.08	-0.16	0.33	0.71	0.38	1.25	1.08	0.96	1.23	0.98	0.99	0.78	1
2005	0.02	-0.14	-1.51	-1.52	-0.47	-0.16	-1.77	-2.27	0.46	0.83	-0.64	-1.28	0.47	0.83	-1.06	-1.77
2006	-1.06	-1.26	-0.55	-0.13	-1.05	-1.53	-1.31	-0.55	-0.41	-0.35	2.05	0.6	-0.73	-0.79	0.94	0.19
2007	-0.86	-0.27	-1.03	-0.49	-0.04	0.45	-0.43	-0.08	-1.47	-0.36	-1.82	-0.53	-0.5	0.25	-1.22	-0.43
2008	-0.11	-0.05	-0.01	0.54	0.01	-0.28	-0.44	0.11	0.83	0.47	-0.26	-0.32	0.78	0.67	-0.01	0.35
2009	0.39	0.39	1.09	0.73	-0.35	-0.46	0.39	0.46	-0.55	-0.72	0.69	0.34	-0.04	-0.11	1.14	0.78

## Sheet: Data Info
In sheet "SPEI at each met-station", there are the SPEI for different time scales at each meteorological station.
In sheet "SPEI in sub basins", there are the SPEI for different time scales in sub basins and the whole basin.
In sheet "SDI at each hydro-station", there are the SDI for different time scales at each hydrological station.
